# Supplementary material for: Structure of the human systemic RNAi defective transmembrane protein 1 (hSIDT1) reveals the conformational flexibility of its lipid binding domain
Source: Life Sci Alliance. 2024 Jun 26;7(9):e202402624. doi: 10.26508/lsa.202402624 (PMC11208740; doi:10.26508/lsa.202402624)
Supplement: Supplementary file 3 [file LSA-2024-02624_SdataFS1.2.xlsx]

## Sheet: FSECs_Fig_S1
Elution volume (ml)	Fig_S1A	Fig_S1B	Fig_S1C	Fig_S1D	Fig_S1E	Fig_S1G
0	0	-1	-1	-2	0	0
0.003335	0	-1	-1	-2	0	0
0.006665	0	0	0	-1	0	0
0.01	0	0	0	0	0	0
0.013335	0	0	0	0	0	0
0.016665	0	0	0	0	-1	0
0.02	1	-1	0	0	-1	0
0.023335	0	-1	0	0	-1	0
0.026665	0	-1	0	0	-1	0
0.03	0	-1	0	0	-1	-1
0.033335	0	0	1	0	-1	-1
0.036665	1	0	1	0	-1	-1
0.04	1	-1	1	0	-1	-1
0.043335	1	-1	1	0	-1	-1
0.046665	1	-1	1	0	-1	-1
0.05	0	-1	0	-1	-1	-1
0.053335	0	0	0	-1	-1	-1
0.056665	0	0	0	-1	0	-1
0.06	0	0	0	0	0	-1
0.063335	-1	0	0	0	0	-1
0.066665	-1	-1	0	0	-1	-1
0.07	0	-1	0	0	-1	-2
0.073335	0	0	1	0	0	-1
0.076665	0	0	1	0	0	-1
0.08	-1	0	1	0	-1	-1
0.083335	-1	0	1	0	-1	-1
0.086665	-1	0	1	0	-1	-1
0.09	-1	0	1	1	-1	-1
0.093335	-1	0	0	1	-1	-2
0.096665	-1	0	0	1	-1	-1
0.1	0	0	0	0	-1	-1
0.103335	0	0	0	0	-1	-1
0.106665	1	0	0	0	-1	-2
0.11	1	0	0	0	-1	-2
0.113335	0	0	0	0	-1	-2
0.116665	0	0	0	0	-1	-1
0.12	0	0	0	0	-1	-1
0.123335	0	0	0	0	0	-1
0.126665	0	0	1	0	-1	-1
0.13	0	0	0	0	-1	-1
0.133335	1	0	0	0	-1	-1
0.136665	1	0	0	0	-1	-1
0.14	1	-1	0	0	-1	-1
0.143335	0	-1	0	0	-1	-1
0.146665	0	-1	0	0	-1	-1
0.15	0	0	0	0	-1	-1
0.153335	0	0	0	0	-1	-1
0.156665	0	0	1	0	-1	-1
0.16	0	0	1	-1	-1	-2
0.163335	0	0	1	-1	-1	-2
0.166665	-1	0	1	-1	-1	-2
0.17	-1	0	1	0	-1	-2
0.173335	-1	0	1	0	-1	-2
0.176665	-1	0	1	-1	-1	-2
0.18	-1	0	1	-1	-1	-1
0.183335	-1	0	1	-1	-1	-1
0.186665	-1	-1	1	-1	-1	-1
0.19	-1	-1	1	-1	-1	-1
0.193335	0	-1	1	-1	-1	-1
0.196665	0	-1	1	-1	-1	-1
0.2	0	-1	1	-1	-1	-1
0.203335	0	-1	1	-1	-1	-1
0.206665	0	-1	1	-1	-1	-1
0.21	0	-1	1	-1	-1	-1
0.213335	-1	0	1	-1	-1	-1
0.216665	-1	0	1	-1	-1	-1
0.22	-1	0	1	-1	0	-1
0.223335	-1	0	1	-1	-1	-1
0.226665	-1	0	1	0	-1	-1
0.23	-1	-1	1	0	-1	-1
0.233335	-1	-1	1	0	0	-1
0.236665	-1	-1	1	0	0	-1
0.24	0	-1	1	0	-1	-1
0.243335	0	-2	1	0	-1	-1
0.246665	0	-2	1	0	-1	-2
0.25	0	-2	1	0	-1	-2
0.253335	0	-2	1	0	-1	-2
0.256665	0	-2	1	0	-1	-2
0.26	0	-2	1	-1	-1	-2
0.263335	0	-2	0	-1	-1	-2
0.266665	0	-2	0	-1	-1	-2
0.27	0	-2	0	-1	-1	-2
0.273335	-1	-2	0	-1	-1	-2
0.276665	-1	-2	0	-1	-1	-1
0.28	-1	-2	0	-1	-1	-1
0.283335	-1	-2	0	-1	-2	-1
0.286665	0	-2	0	-1	-1	-1
0.29	0	-2	0	-1	-1	-1
0.293335	0	-2	0	-1	-1	-1
0.296665	-1	-2	0	-1	-1	-2
0.3	-1	-2	0	-2	-1	-2
0.303335	-1	-2	0	-2	-1	-1
0.306665	0	-2	0	-1	-1	-1
0.31	0	-2	0	-1	-1	-1
0.313335	-1	-2	1	-1	-1	-1
0.316665	-1	-2	0	-1	-1	-1
0.32	-1	-1	0	-1	-1	-1
0.323335	-1	-1	0	-1	-1	-1
0.326665	-1	-2	1	-1	-1	-1
0.33	-1	-2	1	-1	-1	-1
0.333335	-1	-2	1	-1	-1	-1
0.336665	-1	-1	1	-1	-1	-1
0.34	0	-1	1	-1	-2	-1
0.343335	0	-2	0	-1	-2	-1
0.346665	0	-2	0	-1	-1	-2
0.35	0	-2	0	-1	-1	-2
0.353335	0	-2	0	-1	-1	-2
0.356665	-1	-2	0	-1	-1	-2
0.36	-1	-2	0	-1	-1	-2
0.363335	-1	-2	0	-1	-1	-2
0.366665	-1	-2	0	-1	-1	-1
0.37	-1	-2	0	-1	-1	-1
0.373335	-1	-2	0	-2	-1	-2
0.376665	-1	-2	0	-2	-1	-2
0.38	-1	-2	0	-1	-1	-2
0.383335	-1	-2	0	-1	-2	-2
0.386665	-1	-2	0	-1	-2	-2
0.39	-1	-2	0	-1	-2	-2
0.393335	-1	-2	0	-1	-2	-2
0.396665	-1	-3	0	-1	-2	-2
0.4	-1	-3	0	-1	-2	-2
0.403335	-1	-3	0	-1	-2	-2
0.406665	-1	-2	0	-2	-2	-2
0.41	-1	-3	0	-2	-2	-2
0.413335	-2	-3	0	-2	-2	-2
0.416665	-2	-3	0	-2	-2	-1
0.42	-1	-3	0	-2	-2	-2
0.423335	-1	-3	0	-2	-2	-2
0.426665	-1	-3	0	-1	-2	-2
0.43	-1	-3	0	-2	-2	-2
0.433335	-1	-3	0	-1	-2	-1
0.436665	-1	-3	0	-1	-1	-1
0.44	-1	-3	0	-1	-1	-1
0.443335	-1	-3	0	-1	-2	-1
0.446665	-1	-3	0	-1	-2	-1
0.45	-1	-3	0	-1	-1	-1
0.453335	-1	-3	0	-1	-2	-2
0.456665	-1	-3	-1	-2	-2	-2
0.46	-2	-3	0	-2	-2	-2
0.463335	-2	-3	0	-2	-2	-2
0.466665	-2	-3	-1	-2	-2	-2
0.47	-1	-4	-1	-2	-2	-2
0.473335	-2	-3	0	-2	-2	-2
0.476665	-2	-3	0	-2	-2	-2
0.48	-3	-3	0	-2	-2	-2
0.483335	-3	-3	0	-2	-2	-2
0.486665	-3	-3	0	-2	-2	-1
0.49	-2	-3	0	-2	-1	-1
0.493335	-2	-3	0	-2	-1	-1
0.496665	-2	-3	0	-2	-1	-1
0.5	-2	-3	0	-2	-2	-2
0.503335	-2	-3	0	-2	-2	-2
0.506665	-2	-3	0	-3	-2	-2
0.51	-2	-3	0	-3	-2	-3
0.513335	-2	-3	0	-3	-1	-3
0.516665	-3	-3	0	-3	-1	-3
0.52	-3	-4	-1	-2	-2	-3
0.523335	-3	-4	-1	-2	-2	-3
0.526665	-3	-4	0	-2	-2	-3
0.53	-3	-4	0	-2	-2	-3
0.533335	-3	-4	0	-2	-2	-2
0.536665	-3	-4	0	-2	-2	-2
0.54	-3	-4	0	-2	-2	-2
0.543335	-3	-4	0	-2	-2	-1
0.546665	-3	-4	0	-2	-2	-1
0.55	-3	-4	0	-2	-2	-1
0.553335	-3	-4	0	-3	-2	-1
0.556665	-3	-4	0	-3	-2	-1
0.56	-3	-3	1	-3	-2	-1
0.563335	-3	-3	1	-3	-2	-1
0.566665	-3	-3	1	-3	-2	-2
0.57	-2	-4	1	-3	-2	-2
0.573335	-2	-3	1	-3	-2	-2
0.576665	-3	-3	0	-3	-2	-2
0.58	-3	-3	0	-3	-2	-2
0.583335	-3	-3	0	-2	-2	-2
0.586665	-3	-3	0	-2	-2	-2
0.59	-3	-3	0	-3	-2	-2
0.593335	-3	-3	0	-2	-2	-2
0.596665	-3	-3	-1	-2	-2	-2
0.6	-3	-3	0	-2	-2	-2
0.603335	-3	-4	-1	-3	-2	-2
0.606665	-3	-4	-1	-3	-2	-2
0.61	-3	-4	-1	-3	-2	-2
0.613335	-3	-4	0	-3	-2	-2
0.616665	-3	-4	0	-3	-2	-2
0.62	-3	-4	0	-3	-2	-2
0.623335	-4	-4	0	-3	-2	-3
0.626665	-3	-4	0	-3	-2	-3
0.63	-4	-4	0	-3	-3	-2
0.633335	-3	-4	0	-3	-3	-2
0.636665	-3	-4	0	-3	-2	-2
0.64	-3	-5	0	-3	-2	-2
0.643335	-3	-4	0	-3	-2	-2
0.646665	-3	-5	0	-3	-2	-2
0.65	-3	-4	0	-3	-2	-2
0.653335	-2	-4	-1	-3	-2	-3
0.656665	-2	-4	-1	-3	-2	-3
0.66	-2	-4	-1	-3	-2	-3
0.663335	-3	-4	-1	-3	-2	-3
0.666665	-3	-4	-1	-3	-2	-2
0.67	-3	-3	-1	-3	-2	-2
0.673335	-3	-4	-1	-3	-3	-2
0.676665	-3	-4	0	-3	-3	-2
0.68	-3	-4	0	-3	-3	-2
0.683335	-3	-4	0	-3	-3	-2
0.686665	-3	-4	0	-3	-3	-2
0.69	-3	-4	0	-3	-3	-2
0.693335	-3	-4	0	-3	-3	-2
0.696665	-3	-4	0	-3	-3	-2
0.7	-3	-4	0	-3	-3	-2
0.703335	-4	-4	0	-3	-3	-2
0.706665	-4	-3	0	-3	-3	-2
0.71	-4	-4	0	-3	-3	-2
0.713335	-4	-4	0	-3	-3	-1
0.716665	-4	-4	0	-3	-3	-1
0.72	-4	-4	0	-3	-3	-2
0.723335	-3	-4	0	-3	-3	-2
0.726665	-3	-4	0	-3	-3	-2
0.73	-4	-4	0	-3	-3	-2
0.733335	-4	-4	-1	-3	-3	-2
0.736665	-4	-4	-1	-3	-3	-2
0.74	-4	-5	0	-3	-3	-2
0.743335	-4	-5	-1	-3	-3	-2
0.746665	-4	-5	-1	-3	-3	-2
0.75	-4	-5	-1	-3	-3	-2
0.753335	-4	-5	0	-3	-3	-1
0.756665	-4	-5	0	-3	-3	-1
0.76	-5	-5	0	-3	-3	-1
0.763335	-5	-4	0	-3	-3	-2
0.766665	-5	-4	0	-3	-3	-2
0.77	-5	-4	0	-3	-3	-2
0.773335	-5	-4	0	-3	-3	-2
0.776665	-5	-5	0	-3	-3	-2
0.78	-4	-4	0	-3	-3	-2
0.783335	-5	-4	0	-3	-3	-2
0.786665	-5	-4	0	-4	-3	-2
0.79	-4	-4	0	-3	-3	-3
0.793335	-4	-4	0	-3	-3	-3
0.796665	-4	-4	0	-3	-3	-4
0.8	-4	-4	-1	-3	-2	-3
0.803335	-4	-5	-1	-3	-2	-3
0.806665	-4	-5	-1	-4	-2	-3
0.81	-4	-5	-1	-4	-2	-3
0.813335	-4	-5	-1	-4	-3	-3
0.816665	-4	-5	0	-4	-3	-3
0.82	-4	-4	0	-3	-3	-3
0.823335	-4	-4	0	-3	-3	-3
0.826665	-4	-4	0	-3	-3	-3
0.83	-4	-4	0	-3	-3	-3
0.833335	-4	-4	0	-3	-3	-3
0.836665	-4	-4	0	-3	-3	-3
0.84	-4	-4	1	-3	-3	-3
0.843335	-4	-4	1	-3	-3	-3
0.846665	-4	-4	1	-4	-3	-3
0.85	-4	-4	0	-4	-3	-3
0.853335	-4	-4	0	-4	-3	-3
0.856665	-5	-4	0	-4	-3	-3
0.86	-5	-4	0	-4	-3	-3
0.863335	-5	-4	0	-4	-3	-2
0.866665	-5	-4	0	-4	-3	-3
0.87	-5	-4	0	-3	-3	-3
0.873335	-4	-4	0	-4	-4	-3
0.876665	-5	-4	0	-4	-4	-2
0.88	-5	-4	0	-4	-4	-2
0.883335	-4	-4	-1	-4	-4	-2
0.886665	-4	-4	-1	-4	-4	-2
0.89	-4	-4	-1	-4	-3	-3
0.893335	-4	-4	0	-4	-3	-3
0.896665	-5	-4	0	-4	-3	-3
0.9	-5	-4	0	-4	-3	-4
0.903335	-5	-4	0	-4	-4	-4
0.906665	-5	-3	0	-4	-4	-4
0.91	-5	-4	0	-4	-3	-4
0.913335	-5	-4	0	-4	-3	-3
0.916665	-5	-4	0	-4	-3	-3
0.92	-5	-4	0	-4	-3	-3
0.923335	-5	-4	0	-4	-3	-3
0.926665	-5	-4	0	-3	-3	-3
0.93	-5	-4	0	-3	-3	-3
0.933335	-5	-4	0	-3	-3	-3
0.936665	-5	-4	0	-3	-3	-2
0.94	-5	-4	0	-4	-3	-2
0.943335	-4	-4	0	-4	-3	-2
0.946665	-4	-4	0	-4	-3	-2
0.95	-4	-4	0	-4	-3	-2
0.953335	-5	-4	0	-4	-3	-2
0.956665	-5	-4	0	-4	-4	-2
0.96	-4	-4	0	-4	-3	-3
0.963335	-4	-3	0	-4	-3	-3
0.966665	-4	-4	0	-4	-3	-3
0.97	-4	-3	0	-4	-3	-3
0.973335	-3	-3	0	-5	-3	-3
0.976665	-3	-3	0	-5	-3	-3
0.98	-3	-3	0	-5	-3	-4
0.983335	-4	-3	0	-5	-3	-4
0.986665	-4	-3	-1	-4	-3	-4
0.99	-4	-3	-1	-4	-3	-4
0.993335	-4	-2	-1	-4	-3	-3
0.996665	-4	-2	-1	-4	-3	-3
1	-5	-3	-1	-4	-3	-3
1.00334	-4	-3	-1	-4	-3	-2
1.00666	-4	-3	-1	-4	-3	-2
1.01	-5	-2	-1	-4	-3	-2
1.01334	-4	-2	-1	-4	-3	-3
1.01666	-4	-2	0	-4	-3	-3
1.02	-4	-2	0	-4	-4	-3
1.02334	-4	-2	0	-3	-4	-3
1.02666	-4	-2	0	-3	-4	-3
1.03	-4	-2	0	-3	-4	-3
1.03333	-4	-2	0	-3	-3	-3
1.03666	-4	-2	0	-3	-3	-3
1.04	-4	-2	0	-3	-3	-3
1.04333	-4	-1	0	-3	-4	-3
1.04666	-4	-1	0	-3	-4	-3
1.05	-4	-1	0	-3	-4	-3
1.05333	-4	-1	0	-3	-4	-3
1.05666	-4	-1	0	-4	-4	-3
1.06	-4	-1	0	-4	-4	-3
1.06333	-3	-1	0	-4	-4	-3
1.06666	-3	-1	0	-3	-4	-3
1.07	-3	-1	0	-3	-4	-2
1.07333	-3	-1	0	-3	-4	-2
1.07666	-3	-1	0	-3	-4	-2
1.08	-3	-1	0	-3	-4	-2
1.08333	-3	-1	0	-3	-4	-3
1.08666	-2	-1	-1	-3	-4	-3
1.09	-2	-1	-1	-3	-4	-3
1.09333	-2	-1	-1	-4	-4	-3
1.09667	-2	-1	-1	-4	-4	-4
1.1	-2	-1	-1	-4	-4	-4
1.10333	-2	-1	-1	-4	-4	-4
1.10667	-2	-1	-1	-4	-4	-4
1.11	-3	-1	0	-4	-4	-4
1.11333	-3	-1	0	-4	-4	-4
1.11667	-3	-1	0	-4	-4	-4
1.12	-3	0	0	-3	-3	-4
1.12333	-3	0	0	-3	-3	-4
1.12667	-2	0	-1	-3	-4	-4
1.13	-2	0	-1	-3	-4	-4
1.13333	-2	0	-1	-3	-4	-4
1.13667	-2	0	0	-3	-4	-4
1.14	-2	0	0	-3	-4	-4
1.14333	-2	0	0	-3	-4	-4
1.14667	-2	0	0	-3	-4	-4
1.15	-2	0	-1	-3	-4	-4
1.15333	-2	0	-1	-3	-4	-4
1.15667	-2	0	-1	-2	-3	-4
1.16	-3	0	-1	-2	-3	-4
1.16334	-3	0	-1	-2	-3	-4
1.16667	-3	0	-1	-2	-3	-4
1.17	-2	0	0	-2	-3	-4
1.17334	-2	0	0	-3	-3	-4
1.17667	-2	0	0	-3	-3	-4
1.18	-2	0	0	-3	-3	-3
1.18334	-3	1	0	-3	-4	-4
1.18667	-3	1	0	-3	-4	-4
1.19	-2	1	-1	-3	-4	-4
1.19334	-2	1	-1	-3	-4	-4
1.19667	-2	1	-1	-3	-4	-4
1.2	-2	1	0	-3	-4	-4
1.20334	-2	1	0	-3	-4	-4
1.20667	-2	1	0	-3	-3	-4
1.21	-2	1	0	-3	-3	-4
1.21334	-2	1	0	-3	-3	-4
1.21667	-2	0	0	-3	-3	-4
1.22	-2	1	0	-3	-3	-4
1.22334	-2	1	0	-3	-3	-4
1.22666	-1	1	0	-3	-3	-4
1.23	-1	1	0	-3	-3	-4
1.23334	-1	1	0	-3	-3	-4
1.23666	-1	2	0	-3	-3	-4
1.24	-1	2	0	-3	-3	-3
1.24334	-1	2	0	-3	-3	-3
1.24666	-1	2	-1	-3	-3	-3
1.25	-1	2	0	-3	-3	-3
1.25334	-1	2	0	-3	-2	-3
1.25666	-1	2	0	-3	-2	-3
1.26	-2	2	0	-3	-2	-4
1.26334	-2	2	0	-3	-2	-4
1.26666	-2	2	0	-2	-2	-4
1.27	-2	2	0	-2	-2	-4
1.27334	-2	2	0	-2	-3	-4
1.27666	-2	2	0	-2	-3	-4
1.28	-2	3	0	-2	-3	-4
1.28333	-2	3	0	-2	-3	-4
1.28666	-1	2	0	-2	-3	-4
1.29	-1	2	0	-2	-3	-4
1.29333	-1	2	0	-2	-3	-4
1.29666	-1	2	-1	-2	-3	-4
1.3	-1	2	-1	-2	-2	-4
1.30333	-1	2	-1	-2	-2	-3
1.30666	-1	2	-1	-2	-2	-3
1.31	-1	2	-1	-2	-2	-3
1.31333	-1	3	0	-2	-2	-3
1.31666	-1	3	0	-2	-3	-4
1.32	-1	3	0	-2	-3	-4
1.32333	-1	2	0	-2	-3	-4
1.32666	-1	2	-1	-2	-3	-4
1.33	-1	3	-1	-2	-3	-4
1.33333	-1	3	-1	-1	-3	-4
1.33666	-1	3	-1	-1	-3	-5
1.34	-2	3	-1	-2	-3	-5
1.34333	-1	3	-1	-2	-3	-5
1.34667	-1	2	0	-2	-3	-5
1.35	-1	2	0	-2	-3	-5
1.35333	0	2	0	-2	-3	-4
1.35667	0	2	0	-2	-3	-4
1.36	-1	3	0	-2	-3	-4
1.36333	-1	3	0	-2	-3	-4
1.36667	-1	3	0	-2	-2	-5
1.37	-1	2	0	-2	-2	-5
1.37333	-1	2	0	-2	-2	-5
1.37667	-1	3	0	-2	-2	-5
1.38	-1	2	0	-2	-2	-5
1.38333	-1	3	0	-2	-2	-5
1.38667	-1	3	0	-2	-1	-5
1.39	0	3	0	-2	-1	-5
1.39333	0	3	1	-2	-1	-5
1.39667	-1	3	1	-2	-1	-5
1.4	-1	3	1	-1	-2	-5
1.40333	-1	3	1	-1	-2	-6
1.40667	-1	3	0	-2	-2	-6
1.41	-1	3	1	-2	-2	-6
1.41334	0	3	1	-2	-2	-6
1.41667	0	2	1	-2	-2	-5
1.42	0	3	0	-1	-2	-5
1.42334	-1	3	0	-1	-2	-5
1.42667	-1	3	0	-1	-2	-5
1.43	-1	3	0	-1	-2	-5
1.43334	0	3	0	-1	-3	-5
1.43667	0	3	0	-1	-2	-5
1.44	-1	3	0	-1	-2	-5
1.44334	-1	3	0	-1	-2	-5
1.44667	-1	3	0	-1	-2	-5
1.45	-1	3	0	-1	-2	-5
1.45334	-1	4	0	-1	-2	-5
1.45667	-1	4	0	-1	-2	-5
1.46	-1	4	0	-1	-2	-5
1.46334	-1	4	0	-1	-2	-5
1.46667	-1	4	0	-1	-2	-5
1.47	-1	5	0	-1	-2	-5
1.47334	-1	5	0	-1	-2	-5
1.47666	-1	4	0	-1	-2	-5
1.48	-1	4	0	-1	-2	-5
1.48334	-1	4	0	0	-2	-5
1.48666	-1	3	0	-1	-2	-5
1.49	-1	3	0	-1	-2	-6
1.49334	-1	3	0	-1	-2	-6
1.49666	-1	4	0	-1	-2	-6
1.5	-1	4	0	-2	-2	-6
1.50334	-1	4	0	-2	-2	-6
1.50666	-1	4	0	-1	-2	-5
1.51	-1	4	0	-1	-2	-5
1.51334	-1	4	0	-1	-2	-5
1.51666	-1	4	0	-1	-2	-5
1.52	-1	4	0	-1	-2	-5
1.52334	-1	4	0	0	-2	-5
1.52666	-1	4	0	0	-2	-5
1.53	-1	3	0	0	-2	-5
1.53333	-1	3	0	0	-2	-5
1.53666	-1	3	0	0	-2	-5
1.54	-1	4	0	0	-2	-5
1.54333	-1	4	0	0	-2	-5
1.54666	-1	4	0	0	-2	-5
1.55	-2	4	0	0	-2	-5
1.55333	-2	4	0	0	-2	-5
1.55666	-1	4	0	0	-2	-5
1.56	-1	4	0	0	-2	-5
1.56333	-2	4	0	0	-2	-5
1.56666	-2	4	0	-1	-2	-5
1.57	-2	4	0	-1	-2	-5
1.57333	-2	3	-1	-1	-2	-5
1.57666	-2	3	-1	-1	-2	-5
1.58	-2	3	-1	-1	-2	-5
1.58333	-1	3	-1	-1	-2	-5
1.58666	-1	2	0	-1	-2	-5
1.59	-1	2	0	-1	-2	-5
1.59333	-2	2	0	-1	-2	-5
1.59667	-2	3	0	-1	-1	-5
1.6	-2	3	0	0	-1	-5
1.60333	-2	3	0	0	-1	-5
1.60667	-2	3	0	0	-1	-5
1.61	-2	2	0	0	-2	-5
1.61333	-2	2	0	-1	-2	-5
1.61667	-2	2	0	-1	-2	-4
1.62	-2	3	0	-1	-2	-4
1.62333	-2	3	0	-2	-2	-4
1.62667	-1	3	0	-2	-2	-4
1.63	-2	3	0	-2	-2	-4
1.63333	-2	3	0	-2	-2	-4
1.63667	-2	3	0	-2	-2	-4
1.64	-2	3	0	-2	-2	-4
1.64333	-2	3	0	-2	-2	-4
1.64667	-2	2	0	-2	-2	-4
1.65	-2	2	0	-2	-2	-4
1.65333	-2	2	0	-2	-2	-4
1.65667	-2	2	0	-1	-2	-4
1.66	-2	2	0	-1	-2	-4
1.66334	-2	2	0	-1	-2	-5
1.66667	-2	2	0	-1	-2	-5
1.67	-2	2	0	-1	-2	-5
1.67334	-2	2	-1	-2	-2	-6
1.67667	-2	2	-1	-2	-2	-5
1.68	-2	2	0	-2	-2	-6
1.68334	-2	2	0	-2	-2	-6
1.68667	-2	2	0	-2	-2	-5
1.69	-2	2	0	-2	-2	-5
1.69334	-2	2	0	-2	-2	-5
1.69667	-2	2	0	-2	-2	-5
1.7	-3	2	0	-2	-2	-5
1.70334	-2	1	-1	-2	-2	-5
1.70667	-2	1	-1	-1	-1	-5
1.71	-2	1	-1	-1	-2	-6
1.71334	-3	1	-1	-2	-2	-6
1.71667	-3	2	-1	-2	-2	-6
1.72	-3	1	-1	-2	-2	-6
1.72334	-3	1	-1	-2	-2	-6
1.72666	-3	1	-1	-2	-2	-6
1.73	-3	1	-1	-2	-2	-6
1.73334	-3	1	0	-2	-2	-6
1.73666	-3	1	-1	-1	-2	-6
1.74	-3	1	-1	-1	-2	-5
1.74334	-3	0	-1	-2	-2	-6
1.74666	-3	0	0	-2	-2	-6
1.75	-3	0	0	-2	-2	-6
1.75334	-3	0	0	-3	-2	-6
1.75666	-3	0	0	-3	-2	-6
1.76	-3	0	0	-3	-2	-6
1.76334	-3	0	0	-3	-2	-5
1.76666	-4	0	0	-3	-2	-5
1.77	-4	0	0	-2	-2	-5
1.77334	-4	1	0	-2	-2	-5
1.77666	-4	1	0	-2	-2	-5
1.78	-4	1	0	-2	-2	-5
1.78333	-4	0	0	-2	-2	-5
1.78666	-4	0	0	-2	-2	-5
1.79	-4	0	0	-2	-3	-5
1.79333	-4	0	-1	-2	-2	-5
1.79666	-4	0	-1	-2	-2	-5
1.8	-4	-1	-1	-2	-2	-5
1.80333	-4	-1	-1	-2	-2	-5
1.80666	-4	-1	-1	-2	-2	-5
1.81	-4	-1	-1	-2	-2	-5
1.81333	-4	-1	-1	-2	-2	-5
1.81666	-4	-1	-1	-3	-2	-5
1.82	-3	-1	-1	-3	-2	-5
1.82333	-3	-1	-1	-3	-2	-5
1.82666	-3	-1	0	-3	-2	-6
1.83	-3	-1	0	-3	-2	-6
1.83333	-3	-1	0	-2	-2	-6
1.83666	-3	-1	0	-2	-2	-6
1.84	-4	-1	0	-2	-2	-6
1.84333	-4	-1	0	-3	-2	-6
1.84667	-4	-1	0	-2	-2	-6
1.85	-4	-1	0	-2	-2	-6
1.85333	-4	-1	0	-3	-2	-6
1.85667	-4	-1	0	-3	-2	-6
1.86	-4	-1	0	-3	-2	-6
1.86333	-4	-2	0	-3	-2	-6
1.86667	-5	-1	0	-3	-2	-6
1.87	-5	-1	-1	-3	-2	-6
1.87333	-4	-1	-1	-3	-2	-6
1.87667	-5	-1	0	-2	-3	-6
1.88	-5	-1	0	-2	-3	-5
1.88333	-5	-1	0	-2	-3	-5
1.88667	-5	-1	0	-2	-3	-5
1.89	-5	-1	0	-3	-3	-5
1.89333	-4	-1	-1	-3	-3	-5
1.89667	-4	-1	-1	-3	-3	-5
1.9	-4	-2	-1	-3	-3	-5
1.90333	-4	-2	-1	-3	-3	-5
1.90667	-4	-2	-1	-3	-3	-5
1.91	-4	-2	-1	-3	-3	-5
1.91334	-4	-2	-1	-3	-3	-5
1.91667	-4	-2	0	-3	-3	-5
1.92	-4	-2	0	-3	-3	-5
1.92334	-5	-2	0	-3	-3	-5
1.92667	-5	-2	-1	-3	-3	-5
1.93	-4	-3	-1	-3	-3	-5
1.93334	-4	-3	-1	-3	-3	-5
1.93667	-5	-3	-1	-3	-3	-5
1.94	-5	-3	-1	-3	-3	-5
1.94334	-5	-2	-1	-3	-3	-5
1.94667	-5	-2	-1	-3	-3	-5
1.95	-5	-2	-1	-3	-3	-5
1.95334	-5	-2	0	-3	-3	-5
1.95667	-5	-3	0	-4	-3	-5
1.96	-5	-3	0	-4	-3	-6
1.96334	-5	-3	0	-4	-3	-6
1.96667	-5	-3	0	-3	-3	-6
1.97	-5	-3	0	-3	-3	-7
1.97334	-5	-3	0	-3	-3	-7
1.97666	-5	-3	0	-3	-3	-7
1.98	-6	-3	0	-3	-3	-6
1.98334	-6	-3	-1	-3	-3	-6
1.98666	-6	-4	-1	-3	-3	-7
1.99	-6	-3	-1	-3	-3	-6
1.99334	-6	-3	0	-3	-3	-6
1.99666	-6	-3	0	-3	-3	-6
2	-6	-3	0	-4	-3	-6
2.00333	-6	-3	0	-4	-3	-6
2.00666	-6	-3	-1	-4	-3	-5
2.01	-6	-3	-1	-4	-3	-5
2.01334	-6	-3	-1	-4	-3	-5
2.01667	-6	-3	-1	-3	-3	-4
2.02	-6	-3	-1	-4	-3	-4
2.02333	-6	-3	0	-4	-3	-3
2.02666	-6	-3	0	-4	-3	-3
2.03	-6	-3	0	-4	-3	-3
2.03334	-6	-4	0	-4	-3	-3
2.03667	-6	-3	0	-4	-3	-4
2.04	-6	-3	0	-4	-3	-4
2.04333	-6	-3	0	-4	-3	-4
2.04666	-6	-4	0	-5	-3	-5
2.05	-6	-4	0	-5	-3	-5
2.05334	-6	-4	0	-5	-3	-5
2.05667	-6	-4	0	-5	-3	-5
2.06	-6	-4	0	-5	-3	-5
2.06333	-6	-4	0	-5	-3	-6
2.06666	-6	-5	0	-5	-3	-5
2.07	-6	-5	0	-5	-4	-6
2.07334	-6	-5	0	-5	-4	-6
2.07667	-6	-4	0	-5	-4	-6
2.08	-6	-4	0	-5	-4	-6
2.08333	-6	-5	0	-5	-4	-6
2.08666	-6	-5	0	-4	-4	-6
2.09	-6	-4	0	-4	-4	-6
2.09334	-6	-5	0	-4	-3	-6
2.09666	-6	-5	0	-4	-3	-6
2.1	-6	-5	0	-4	-3	-6
2.10333	-6	-4	0	-5	-3	-6
2.10667	-6	-4	0	-5	-3	-6
2.11	-6	-4	0	-5	-3	-6
2.11334	-6	-4	0	-5	-3	-6
2.11666	-6	-4	0	-5	-3	-6
2.12	-6	-4	0	-5	-3	-6
2.12333	-6	-4	0	-5	-3	-6
2.12667	-6	-4	0	-5	-3	-6
2.13	-6	-4	0	-4	-4	-6
2.13334	-6	-4	0	-4	-3	-6
2.13666	-6	-4	0	-5	-3	-6
2.14	-6	-4	0	-4	-4	-6
2.14333	-6	-4	0	-5	-4	-7
2.14667	-7	-4	0	-5	-4	-7
2.15	-7	-5	0	-5	-4	-6
2.15334	-7	-5	0	-5	-3	-6
2.15666	-7	-5	0	-5	-3	-6
2.16	-7	-5	0	-5	-3	-6
2.16334	-7	-5	0	-5	-3	-7
2.16667	-7	-5	0	-5	-4	-6
2.17	-7	-5	0	-5	-4	-6
2.17333	-7	-5	0	-5	-4	-6
2.17666	-7	-5	0	-6	-4	-7
2.18	-6	-5	0	-6	-4	-7
2.18334	-7	-5	0	-6	-4	-7
2.18667	-7	-5	0	-6	-4	-7
2.19	-7	-5	0	-6	-4	-7
2.19333	-8	-5	0	-6	-4	-7
2.19666	-7	-5	0	-6	-4	-7
2.2	-7	-5	-1	-6	-4	-7
2.20334	-7	-5	-1	-6	-4	-7
2.20667	-8	-5	-1	-6	-4	-7
2.21	-8	-6	-1	-5	-4	-7
2.21333	-8	-6	-1	-5	-4	-7
2.21666	-8	-6	0	-5	-4	-6
2.22	-8	-6	-1	-5	-4	-7
2.22334	-7	-6	-1	-6	-4	-6
2.22667	-7	-6	-1	-6	-4	-6
2.23	-7	-6	-1	-6	-4	-6
2.23333	-7	-7	-1	-6	-4	-6
2.23666	-7	-7	-1	-6	-4	-6
2.24	-7	-7	-1	-6	-4	-6
2.24334	-7	-7	-1	-6	-4	-6
2.24667	-7	-6	-1	-6	-4	-7
2.25	-7	-6	-1	-6	-4	-7
2.25333	-7	-6	0	-6	-4	-6
2.25666	-7	-6	0	-6	-5	-6
2.26	-7	-6	0	-6	-4	-6
2.26334	-8	-6	-1	-6	-4	-6
2.26667	-8	-6	-1	-6	-4	-6
2.27	-8	-6	0	-6	-4	-6
2.27333	-8	-6	0	-6	-4	-6
2.27666	-8	-6	0	-6	-4	-6
2.28	-7	-7	0	-6	-4	-6
2.28334	-7	-6	0	-6	-4	-6
2.28667	-7	-6	0	-6	-4	-6
2.29	-7	-6	0	-6	-4	-6
2.29333	-7	-6	0	-6	-5	-6
2.29666	-7	-6	0	-6	-5	-6
2.3	-8	-6	0	-6	-5	-6
2.30334	-8	-6	0	-6	-4	-6
2.30667	-7	-6	0	-6	-4	-6
2.31	-7	-6	0	-6	-4	-6
2.31333	-8	-6	0	-6	-4	-6
2.31666	-8	-6	0	-6	-4	-6
2.32	-8	-7	-1	-6	-4	-6
2.32334	-8	-6	-1	-6	-4	-6
2.32667	-8	-6	-1	-6	-4	-6
2.33	-8	-6	-1	-6	-4	-6
2.33333	-8	-6	-1	-6	-4	-6
2.33666	-8	-6	0	-6	-4	-6
2.34	-8	-7	0	-6	-5	-6
2.34334	-8	-7	0	-6	-5	-7
2.34666	-8	-7	0	-6	-5	-7
2.35	-8	-7	0	-6	-5	-7
2.35333	-8	-7	-1	-6	-4	-7
2.35667	-7	-7	-1	-6	-4	-7
2.36	-7	-7	-1	-7	-4	-7
2.36334	-7	-7	-1	-7	-4	-7
2.36666	-7	-7	-1	-7	-4	-7
2.37	-8	-7	-1	-7	-4	-7
2.37333	-8	-6	0	-7	-4	-7
2.37667	-8	-6	0	-6	-4	-7
2.38	-8	-6	0	-6	-4	-6
2.38334	-8	-6	0	-6	-4	-6
2.38666	-8	-7	0	-6	-4	-6
2.39	-8	-7	0	-6	-4	-6
2.39333	-8	-8	0	-6	-5	-6
2.39667	-8	-8	0	-6	-5	-6
2.4	-8	-8	0	-6	-5	-6
2.40334	-8	-8	0	-6	-4	-6
2.40666	-8	-7	0	-6	-4	-7
2.41	-8	-7	0	-6	-4	-7
2.41334	-8	-7	0	-6	-4	-7
2.41667	-8	-7	0	-6	-4	-7
2.42	-8	-7	0	-7	-4	-7
2.42333	-8	-7	0	-6	-4	-7
2.42666	-8	-7	0	-6	-5	-6
2.43	-8	-6	-1	-6	-5	-6
2.43334	-8	-6	-1	-6	-5	-6
2.43667	-8	-6	-1	-6	-5	-6
2.44	-8	-6	-1	-6	-5	-6
2.44333	-7	-6	0	-6	-5	-6
2.44666	-7	-6	0	-6	-4	-6
2.45	-7	-6	-1	-6	-4	-6
2.45334	-8	-7	-1	-6	-4	-6
2.45667	-8	-7	-1	-6	-4	-6
2.46	-8	-7	-1	-6	-4	-6
2.46333	-8	-7	-1	-6	-4	-5
2.46666	-9	-7	-1	-6	-4	-5
2.47	-9	-7	-1	-6	-4	-5
2.47334	-8	-7	-1	-7	-5	-5
2.47667	-8	-7	-1	-7	-5	-6
2.48	-8	-7	-1	-7	-5	-6
2.48333	-8	-7	-1	-7	-5	-7
2.48666	-8	-7	-1	-6	-5	-7
2.49	-8	-7	-1	-6	-5	-7
2.49334	-8	-6	-1	-6	-5	-7
2.49667	-8	-6	-1	-7	-5	-7
2.5	-8	-6	-1	-7	-5	-7
2.50333	-8	-6	-1	-7	-5	-6
2.50666	-8	-7	-1	-7	-5	-6
2.51	-8	-7	-1	-7	-5	-6
2.51334	-8	-8	-1	-7	-5	-6
2.51667	-8	-7	-1	-7	-5	-6
2.52	-8	-7	-1	-7	-5	-6
2.52333	-8	-7	-1	-8	-5	-6
2.52666	-8	-7	-1	-7	-5	-6
2.53	-8	-7	0	-7	-5	-6
2.53334	-8	-7	0	-7	-5	-6
2.53667	-8	-7	0	-8	-5	-7
2.54	-8	-7	0	-8	-5	-7
2.54333	-8	-7	0	-8	-5	-7
2.54666	-8	-7	0	-7	-5	-7
2.55	-9	-7	0	-7	-5	-7
2.55334	-9	-7	0	-7	-5	-7
2.55667	-9	-7	0	-7	-5	-7
2.56	-8	-7	0	-7	-5	-7
2.56333	-8	-7	0	-7	-5	-7
2.56666	-8	-7	-1	-8	-5	-7
2.57	-8	-7	-1	-8	-5	-7
2.57334	-8	-7	-1	-7	-5	-7
2.57667	-9	-7	-1	-7	-5	-7
2.58	-9	-8	-1	-8	-5	-7
2.58333	-9	-8	-1	-8	-5	-7
2.58666	-9	-8	-1	-7	-5	-7
2.59	-9	-8	-1	-7	-5	-7
2.59334	-9	-8	-1	-7	-4	-7
2.59666	-9	-7	-1	-7	-5	-7
2.6	-9	-7	-1	-8	-4	-7
2.60333	-8	-7	-1	-8	-4	-7
2.60667	-9	-7	-1	-8	-4	-7
2.61	-9	-7	-1	-8	-4	-7
2.61334	-9	-7	-1	-8	-5	-7
2.61666	-9	-7	-2	-8	-5	-6
2.62	-9	-7	-1	-8	-5	-6
2.62333	-9	-8	-1	-8	-5	-6
2.62667	-9	-8	-1	-8	-5	-6
2.63	-9	-8	-1	-7	-5	-6
2.63334	-9	-8	-1	-7	-5	-6
2.63666	-9	-8	-1	-7	-5	-6
2.64	-9	-8	-1	-7	-5	-7
2.64333	-9	-8	-1	-7	-5	-7
2.64667	-9	-8	-1	-7	-5	-7
2.65	-9	-8	0	-7	-5	-7
2.65334	-9	-8	0	-7	-5	-7
2.65666	-9	-8	0	-7	-5	-7
2.66	-9	-8	0	-7	-5	-7
2.66334	-9	-8	0	-7	-5	-7
2.66667	-9	-8	0	-7	-5	-7
2.67	-9	-8	0	-7	-5	-6
2.67333	-9	-8	-1	-7	-5	-6
2.67666	-9	-8	-1	-8	-5	-6
2.68	-9	-8	-1	-7	-5	-6
2.68334	-9	-8	-1	-7	-4	-7
2.68667	-9	-8	-1	-7	-4	-7
2.69	-9	-8	-1	-8	-5	-7
2.69333	-9	-7	-1	-7	-5	-7
2.69666	-9	-7	-1	-7	-5	-7
2.7	-9	-7	-1	-7	-5	-7
2.70334	-9	-8	-1	-7	-5	-7
2.70667	-9	-8	0	-7	-5	-7
2.71	-9	-8	0	-7	-5	-7
2.71333	-9	-8	-1	-7	-5	-7
2.71666	-9	-8	-1	-8	-5	-7
2.72	-9	-8	-1	-7	-5	-7
2.72334	-9	-8	-1	-7	-5	-7
2.72667	-9	-8	-1	-8	-5	-7
2.73	-9	-8	-1	-8	-5	-7
2.73333	-9	-8	-1	-8	-5	-7
2.73666	-9	-8	-1	-8	-5	-7
2.74	-9	-8	-1	-8	-5	-7
2.74334	-8	-8	0	-8	-5	-7
2.74667	-9	-8	-1	-7	-5	-7
2.75	-9	-8	-1	-7	-5	-7
2.75333	-9	-8	-1	-7	-5	-7
2.75666	-9	-8	-1	-7	-5	-7
2.76	-9	-8	-1	-7	-5	-7
2.76334	-9	-8	-1	-7	-5	-7
2.76667	-9	-8	-1	-8	-5	-7
2.77	-9	-8	-1	-8	-5	-8
2.77333	-9	-8	-1	-8	-5	-8
2.77666	-9	-8	-1	-7	-4	-8
2.78	-9	-8	-1	-7	-4	-8
2.78334	-9	-8	-1	-7	-4	-7
2.78667	-9	-8	-1	-7	-4	-8
2.79	-9	-8	-1	-7	-4	-8
2.79333	-9	-9	-1	-7	-4	-8
2.79666	-9	-9	-1	-7	-4	-8
2.8	-9	-8	-1	-7	-5	-8
2.80334	-9	-8	-1	-7	-5	-8
2.80667	-9	-8	-1	-7	-4	-8
2.81	-9	-8	-1	-7	-4	-8
2.81333	-9	-8	-1	-7	-5	-8
2.81666	-9	-8	-1	-7	-5	-8
2.82	-9	-9	-1	-7	-5	-8
2.82334	-9	-9	-2	-7	-5	-7
2.82667	-9	-8	-2	-7	-5	-7
2.83	-9	-8	-2	-8	-5	-7
2.83333	-10	-8	-1	-8	-5	-7
2.83666	-10	-8	-1	-8	-5	-7
2.84	-10	-8	-2	-8	-5	-7
2.84334	-10	-8	-1	-8	-5	-7
2.84666	-10	-8	-1	-8	-5	-7
2.85	-9	-8	-1	-8	-5	-7
2.85333	-9	-8	-1	-8	-5	-7
2.85667	-9	-8	-1	-8	-5	-7
2.86	-9	-8	-1	-8	-5	-7
2.86334	-9	-8	-1	-8	-5	-7
2.86666	-9	-8	-1	-8	-5	-7
2.87	-9	-9	-1	-8	-5	-8
2.87333	-9	-8	-1	-8	-5	-8
2.87667	-9	-8	0	-8	-5	-8
2.88	-9	-8	0	-8	-5	-7
2.88334	-9	-8	0	-8	-5	-7
2.88666	-9	-8	0	-8	-5	-7
2.89	-9	-8	0	-8	-5	-7
2.89333	-9	-8	0	-8	-5	-7
2.89667	-10	-8	-1	-8	-5	-7
2.9	-10	-8	-1	-8	-5	-7
2.90334	-10	-9	-1	-8	-5	-8
2.90666	-10	-9	-1	-8	-5	-8
2.91	-10	-9	-1	-8	-5	-8
2.91334	-10	-9	-1	-8	-5	-8
2.91667	-10	-9	-1	-8	-5	-8
2.92	-10	-9	-1	-8	-5	-8
2.92333	-10	-9	-1	-8	-5	-8
2.92666	-10	-9	-1	-8	-5	-8
2.93	-9	-9	-1	-8	-5	-8
2.93334	-9	-9	-1	-8	-5	-7
2.93667	-9	-9	-1	-7	-5	-7
2.94	-9	-9	-1	-7	-5	-8
2.94333	-9	-9	-1	-7	-5	-8
2.94666	-9	-9	0	-7	-5	-8
2.95	-9	-9	0	-7	-5	-7
2.95334	-9	-9	0	-7	-5	-7
2.95667	-10	-9	-1	-7	-5	-8
2.96	-10	-9	-1	-8	-5	-8
2.96333	-10	-9	-1	-8	-5	-8
2.96666	-10	-9	-1	-8	-5	-8
2.97	-9	-9	-1	-8	-5	-8
2.97334	-9	-9	-1	-8	-5	-8
2.97667	-9	-9	0	-8	-5	-7
2.98	-9	-9	-1	-8	-5	-7
2.98333	-9	-9	-1	-8	-5	-7
2.98666	-9	-9	-1	-8	-5	-7
2.99	-9	-9	-1	-8	-5	-7
2.99334	-9	-8	0	-8	-5	-7
2.99667	-9	-8	-1	-8	-5	-7
3	-9	-8	-1	-8	-5	-7
3.00333	-9	-8	0	-8	-5	-8
3.00666	-9	-8	-1	-8	-5	-8
3.01	-9	-8	-1	-8	-5	-8
3.01334	-9	-8	-1	-8	-5	-8
3.01667	-9	-8	-1	-7	-5	-8
3.02	-9	-8	-1	-7	-5	-7
3.02333	-9	-8	-1	-7	-5	-7
3.02666	-9	-8	-1	-7	-5	-8
3.03	-9	-8	-1	-7	-6	-8
3.03334	-9	-8	-1	-7	-6	-8
3.03667	-9	-8	-1	-7	-6	-8
3.04	-9	-8	-1	-7	-6	-8
3.04333	-9	-8	-1	-7	-6	-8
3.04666	-9	-8	0	-7	-6	-8
3.05	-9	-8	0	-7	-6	-8
3.05334	-9	-9	0	-7	-6	-8
3.05667	-9	-9	0	-7	-6	-8
3.06	-9	-9	0	-7	-6	-8
3.06333	-9	-9	0	-8	-6	-7
3.06666	-9	-9	0	-8	-6	-7
3.07	-9	-8	0	-8	-5	-7
3.07334	-9	-8	0	-8	-5	-8
3.07667	-9	-9	0	-8	-5	-8
3.08	-9	-9	0	-8	-5	-8
3.08333	-9	-9	0	-8	-5	-7
3.08666	-10	-9	0	-8	-5	-7
3.09	-10	-9	0	-8	-5	-7
3.09334	-9	-9	-1	-9	-5	-7
3.09666	-10	-9	-1	-9	-5	-7
3.1	-10	-9	-1	-8	-5	-7
3.10333	-10	-9	-1	-8	-5	-7
3.10667	-10	-8	0	-8	-5	-7
3.11	-9	-8	-1	-9	-5	-7
3.11334	-9	-8	-1	-9	-5	-7
3.11666	-9	-8	-1	-9	-5	-7
3.12	-9	-8	-1	-9	-5	-7
3.12333	-9	-9	-1	-9	-4	-7
3.12667	-9	-9	-1	-9	-4	-7
3.13	-9	-9	-1	-9	-5	-7
3.13334	-9	-9	-1	-9	-6	-7
3.13666	-9	-9	0	-8	-6	-7
3.14	-9	-9	0	-8	-6	-7
3.14333	-9	-9	0	-8	-6	-7
3.14667	-9	-8	0	-8	-6	-7
3.15	-9	-8	0	-8	-6	-6
3.15334	-9	-8	0	-8	-6	-6
3.15666	-9	-9	0	-8	-6	-6
3.16	-9	-9	0	-8	-6	-7
3.16334	-9	-9	0	-8	-6	-7
3.16667	-9	-8	0	-8	-6	-7
3.17	-9	-8	-1	-8	-6	-7
3.17333	-9	-8	0	-8	-6	-7
3.17666	-10	-8	0	-8	-5	-7
3.18	-10	-8	0	-8	-5	-8
3.18334	-9	-8	0	-8	-5	-7
3.18667	-9	-8	0	-8	-5	-7
3.19	-9	-8	0	-8	-5	-8
3.19333	-9	-8	0	-8	-5	-8
3.19666	-9	-8	0	-8	-5	-8
3.2	-9	-9	0	-8	-5	-8
3.20334	-9	-9	0	-8	-5	-8
3.20667	-9	-8	0	-8	-5	-8
3.21	-9	-8	0	-8	-5	-8
3.21333	-9	-8	0	-8	-5	-8
3.21666	-9	-8	0	-8	-5	-8
3.22	-9	-8	0	-8	-5	-7
3.22334	-9	-9	0	-8	-5	-7
3.22667	-9	-9	-1	-8	-5	-7
3.23	-9	-9	-1	-8	-5	-7
3.23333	-10	-9	-1	-8	-5	-7
3.23666	-10	-9	-1	-8	-5	-7
3.24	-10	-9	0	-8	-5	-7
3.24334	-10	-9	0	-8	-4	-7
3.24667	-11	-9	0	-8	-5	-8
3.25	-11	-9	-1	-8	-5	-8
3.25333	-11	-9	-1	-8	-5	-8
3.25666	-10	-9	-1	-8	-5	-7
3.26	-10	-8	-1	-8	-5	-7
3.26334	-10	-8	-1	-8	-5	-7
3.26667	-9	-8	0	-8	-5	-7
3.27	-9	-8	0	-8	-5	-8
3.27333	-10	-9	0	-8	-5	-8
3.27666	-10	-9	0	-8	-5	-8
3.28	-10	-9	-1	-8	-6	-8
3.28334	-10	-9	0	-8	-6	-8
3.28667	-10	-9	0	-8	-5	-8
3.29	-10	-9	0	-8	-5	-8
3.29333	-10	-9	0	-8	-5	-8
3.29666	-10	-9	0	-8	-5	-7
3.3	-10	-9	0	-8	-5	-7
3.30334	-10	-8	0	-8	-5	-7
3.30667	-10	-8	0	-8	-5	-7
3.31	-10	-8	0	-8	-5	-7
3.31333	-10	-8	0	-8	-5	-7
3.31666	-10	-8	0	-8	-5	-7
3.32	-10	-8	0	-8	-5	-8
3.32334	-10	-8	0	-8	-5	-8
3.32667	-10	-8	0	-8	-5	-8
3.33	-10	-9	0	-8	-5	-8
3.33333	-9	-9	0	-8	-5	-8
3.33666	-9	-9	0	-8	-5	-8
3.34	-9	-8	0	-8	-5	-8
3.34334	-9	-8	0	-8	-5	-8
3.34666	-9	-8	0	-8	-5	-8
3.35	-9	-8	0	-8	-5	-8
3.35333	-9	-8	-1	-9	-5	-7
3.35667	-10	-8	-1	-9	-5	-7
3.36	-10	-8	0	-8	-5	-7
3.36334	-10	-8	0	-9	-5	-8
3.36666	-10	-9	-1	-8	-6	-7
3.37	-10	-9	-1	-8	-6	-7
3.37333	-10	-9	-1	-8	-5	-7
3.37667	-10	-9	-1	-8	-5	-6
3.38	-9	-9	-1	-8	-5	-5
3.38334	-9	-9	-1	-7	-5	-5
3.38666	-9	-9	-1	-7	-5	-5
3.39	-9	-9	-1	-7	-5	-5
3.39333	-9	-9	-1	-7	-5	-6
3.39667	-9	-9	-1	-8	-5	-6
3.4	-9	-9	-1	-7	-5	-7
3.40334	-9	-9	-1	-8	-6	-7
3.40666	-9	-9	-1	-8	-6	-7
3.41	-9	-9	-1	-8	-6	-7
3.41334	-9	-9	-1	-8	-6	-7
3.41667	-9	-9	0	-8	-6	-8
3.42	-9	-9	0	-8	-5	-7
3.42333	-9	-9	0	-8	-5	-7
3.42666	-9	-9	0	-8	-5	-7
3.43	-9	-9	0	-8	-5	-7
3.43334	-9	-9	0	-8	-5	-8
3.43667	-9	-9	0	-8	-6	-7
3.44	-9	-9	0	-8	-5	-7
3.44333	-9	-9	0	-8	-5	-7
3.44666	-9	-9	0	-8	-5	-8
3.45	-9	-9	0	-8	-5	-8
3.45334	-9	-9	0	-8	-5	-8
3.45667	-9	-9	-1	-7	-5	-8
3.46	-9	-9	-1	-7	-5	-7
3.46333	-9	-9	-1	-7	-5	-7
3.46666	-10	-9	-1	-8	-5	-7
3.47	-10	-9	-1	-8	-5	-7
3.47334	-10	-9	-1	-8	-5	-7
3.47667	-10	-9	-1	-8	-6	-7
3.48	-10	-9	-1	-8	-6	-7
3.48333	-10	-9	0	-8	-6	-7
3.48666	-9	-9	0	-8	-6	-7
3.49	-9	-9	0	-8	-6	-7
3.49334	-10	-9	0	-8	-6	-8
3.49667	-10	-10	0	-8	-5	-8
3.5	-10	-10	0	-8	-5	-8
3.50333	-10	-10	0	-8	-5	-8
3.50666	-10	-10	0	-9	-5	-8
3.51	-10	-10	0	-9	-5	-8
3.51334	-10	-9	-1	-8	-5	-8
3.51667	-10	-9	-1	-8	-5	-8
3.52	-10	-9	0	-8	-5	-8
3.52333	-10	-9	-1	-8	-5	-8
3.52666	-10	-9	-1	-8	-5	-8
3.53	-10	-10	0	-7	-5	-8
3.53334	-10	-10	0	-7	-5	-8
3.53667	-10	-9	0	-8	-5	-8
3.54	-10	-10	0	-8	-6	-8
3.54333	-10	-10	0	-8	-6	-8
3.54666	-10	-10	0	-8	-6	-8
3.55	-10	-10	0	-8	-6	-8
3.55334	-10	-9	0	-8	-6	-8
3.55667	-9	-9	0	-8	-6	-9
3.56	-9	-9	0	-8	-5	-8
3.56333	-9	-9	-1	-8	-5	-8
3.56666	-10	-9	-1	-8	-5	-8
3.57	-10	-9	0	-8	-5	-7
3.57334	-10	-9	0	-8	-5	-7
3.57667	-10	-10	0	-8	-5	-7
3.58	-10	-10	-1	-8	-5	-8
3.58333	-9	-9	-1	-8	-5	-8
3.58666	-10	-9	0	-8	-5	-7
3.59	-10	-9	0	-8	-5	-7
3.59334	-10	-9	0	-8	-5	-7
3.59666	-10	-9	0	-8	-5	-7
3.6	-10	-9	0	-8	-5	-7
3.60333	-9	-9	0	-8	-5	-8
3.60667	-9	-10	0	-8	-5	-8
3.61	-9	-10	-1	-8	-5	-8
3.61334	-9	-9	-1	-7	-5	-8
3.61666	-9	-9	-1	-7	-4	-8
3.62	-9	-9	-1	-7	-4	-8
3.62333	-9	-9	0	-7	-4	-8
3.62667	-9	-9	0	-7	-4	-8
3.63	-9	-9	0	-7	-4	-8
3.63334	-9	-9	0	-8	-4	-7
3.63666	-9	-9	-1	-8	-5	-7
3.64	-9	-9	-1	-8	-5	-7
3.64333	-9	-9	0	-8	-5	-7
3.64667	-9	-9	-1	-8	-5	-7
3.65	-9	-9	0	-8	-5	-7
3.65334	-10	-10	0	-8	-5	-8
3.65666	-10	-10	0	-8	-5	-8
3.66	-10	-10	0	-8	-5	-7
3.66334	-10	-10	0	-8	-5	-7
3.66667	-9	-10	0	-8	-4	-7
3.67	-9	-10	0	-8	-4	-7
3.67333	-9	-10	0	-8	-4	-7
3.67666	-10	-9	0	-8	-5	-7
3.68	-10	-9	0	-8	-5	-8
3.68334	-10	-9	0	-8	-5	-8
3.68667	-10	-9	0	-8	-5	-8
3.69	-10	-10	0	-8	-5	-8
3.69333	-10	-10	0	-8	-5	-8
3.69666	-10	-10	0	-8	-4	-8
3.7	-10	-10	0	-8	-4	-8
3.70334	-10	-10	0	-8	-4	-8
3.70667	-10	-10	0	-8	-4	-9
3.71	-10	-10	0	-8	-4	-8
3.71333	-9	-9	0	-8	-4	-8
3.71666	-9	-9	0	-8	-4	-8
3.72	-9	-9	0	-8	-4	-8
3.72334	-9	-9	0	-8	-4	-7
3.72667	-9	-9	0	-8	-4	-7
3.73	-9	-9	0	-8	-4	-7
3.73333	-9	-10	1	-8	-4	-7
3.73666	-9	-10	0	-8	-4	-7
3.74	-9	-10	0	-8	-4	-7
3.74334	-9	-10	0	-8	-4	-8
3.74667	-9	-10	0	-8	-4	-8
3.75	-10	-10	0	-8	-4	-8
3.75333	-10	-10	0	-8	-4	-8
3.75666	-10	-10	0	-9	-5	-8
3.76	-10	-10	0	-9	-5	-8
3.76334	-10	-10	0	-9	-5	-8
3.76667	-10	-10	0	-9	-5	-7
3.77	-10	-10	0	-9	-5	-7
3.77333	-10	-10	0	-9	-5	-7
3.77666	-10	-10	0	-9	-5	-7
3.78	-10	-9	0	-9	-5	-7
3.78334	-9	-9	0	-9	-5	-7
3.78667	-9	-9	0	-9	-4	-7
3.79	-9	-9	0	-9	-4	-8
3.79333	-10	-9	-1	-8	-5	-8
3.79666	-10	-9	0	-8	-5	-8
3.8	-10	-9	0	-8	-5	-8
3.80334	-10	-9	0	-8	-5	-8
3.80667	-10	-10	0	-8	-5	-8
3.81	-10	-10	-1	-8	-5	-8
3.81333	-10	-10	-1	-9	-5	-8
3.81666	-10	-10	-1	-9	-5	-8
3.82	-10	-10	-1	-9	-5	-7
3.82334	-10	-9	-1	-9	-5	-7
3.82667	-10	-9	-1	-9	-5	-8
3.83	-10	-9	-1	-9	-4	-8
3.83333	-10	-9	-2	-8	-4	-8
3.83666	-10	-9	-1	-8	-4	-8
3.84	-10	-9	-1	-8	-4	-8
3.84334	-10	-9	-1	-7	-4	-8
3.84666	-10	-9	-1	-7	-4	-8
3.85	-10	-9	-1	-7	-4	-8
3.85333	-10	-9	0	-8	-5	-8
3.85667	-10	-9	0	-8	-5	-8
3.86	-10	-9	0	-8	-4	-7
3.86334	-11	-9	0	-8	-4	-7
3.86666	-10	-9	0	-8	-5	-7
3.87	-10	-9	0	-8	-5	-8
3.87333	-10	-9	0	-8	-5	-8
3.87667	-10	-9	0	-8	-5	-8
3.88	-10	-9	0	-8	-5	-7
3.88334	-10	-9	0	-8	-5	-8
3.88666	-10	-10	0	-8	-5	-8
3.89	-10	-10	0	-8	-5	-8
3.89333	-10	-10	0	-8	-5	-8
3.89667	-10	-10	0	-8	-4	-8
3.9	-10	-9	-1	-8	-4	-8
3.90334	-10	-9	-1	-8	-4	-8
3.90666	-10	-9	-1	-8	-4	-7
3.91	-9	-9	0	-8	-4	-7
3.91334	-9	-9	0	-8	-4	-7
3.91667	-10	-9	0	-8	-4	-7
3.92	-10	-9	0	-8	-4	-7
3.92333	-10	-9	-1	-7	-5	-8
3.92666	-9	-9	0	-7	-4	-8
3.93	-9	-9	0	-7	-4	-7
3.93334	-9	-9	0	-7	-4	-8
3.93667	-10	-9	0	-8	-4	-8
3.94	-10	-9	0	-8	-5	-7
3.94333	-10	-9	0	-8	-5	-7
3.94666	-10	-9	0	-8	-5	-8
3.95	-10	-9	0	-8	-5	-8
3.95334	-10	-9	0	-8	-5	-8
3.95667	-10	-9	0	-8	-5	-8
3.96	-10	-10	0	-8	-5	-8
3.96333	-10	-10	0	-8	-5	-8
3.96666	-10	-10	0	-8	-5	-8
3.97	-10	-10	-1	-8	-5	-8
3.97334	-10	-10	-1	-8	-5	-8
3.97667	-10	-10	-1	-7	-5	-8
3.98	-10	-9	-1	-7	-4	-8
3.98333	-10	-9	0	-7	-4	-8
3.98666	-10	-9	0	-7	-4	-8
3.99	-10	-9	0	-7	-4	-8
3.99334	-10	-9	0	-7	-4	-8
3.99667	-10	-9	0	-7	-4	-8
4	-10	-9	0	-8	-5	-8
4.00333	-10	-9	-1	-8	-5	-7
4.00666	-10	-9	0	-8	-5	-7
4.01	-10	-9	0	-8	-5	-7
4.01333	-10	-9	0	-8	-5	-6
4.01666	-10	-9	0	-8	-5	-6
4.02	-10	-9	0	-8	-5	-6
4.02334	-10	-9	0	-8	-5	-6
4.02667	-10	-9	0	-9	-5	-6
4.03	-9	-9	0	-9	-5	-6
4.03334	-9	-9	0	-9	-5	-6
4.03667	-9	-9	0	-9	-5	-6
4.04	-9	-9	0	-9	-5	-6
4.04333	-9	-10	-1	-9	-5	-6
4.04666	-9	-10	0	-9	-5	-7
4.05	-9	-10	0	-9	-5	-7
4.05333	-9	-10	0	-9	-5	-8
4.05666	-9	-10	0	-9	-5	-8
4.06	-9	-9	0	-8	-5	-8
4.06334	-9	-9	-1	-9	-5	-8
4.06667	-9	-9	0	-9	-5	-8
4.07	-9	-9	0	-9	-5	-8
4.07334	-10	-9	0	-9	-5	-8
4.07667	-10	-9	0	-9	-5	-8
4.08	-10	-9	0	-8	-5	-8
4.08333	-10	-8	0	-8	-5	-8
4.08666	-10	-8	0	-8	-5	-8
4.09	-10	-8	0	-8	-5	-7
4.09333	-10	-8	0	-8	-5	-7
4.09666	-10	-9	0	-8	-5	-7
4.1	-10	-9	0	-9	-5	-7
4.10334	-10	-9	1	-9	-5	-7
4.10666	-10	-9	1	-9	-5	-7
4.11	-10	-9	0	-9	-5	-7
4.11334	-10	-9	0	-9	-5	-7
4.11667	-10	-9	0	-9	-5	-7
4.12	-10	-9	0	-8	-5	-7
4.12333	-10	-9	0	-9	-5	-7
4.12667	-10	-9	0	-8	-5	-7
4.13	-9	-9	0	-8	-5	-7
4.13333	-9	-9	0	-8	-5	-7
4.13666	-9	-10	0	-8	-5	-7
4.14	-10	-9	0	-9	-5	-7
4.14334	-9	-9	0	-9	-6	-7
4.14666	-9	-10	0	-9	-6	-7
4.15	-9	-10	0	-8	-5	-8
4.15334	-9	-10	0	-8	-5	-8
4.15667	-9	-10	0	-8	-5	-8
4.16	-9	-10	0	-9	-5	-8
4.16334	-10	-10	0	-8	-5	-8
4.16667	-9	-10	0	-9	-5	-8
4.17	-9	-10	0	-8	-5	-8
4.17333	-9	-10	0	-8	-5	-8
4.17666	-9	-9	0	-8	-5	-8
4.18	-9	-9	0	-8	-5	-8
4.18333	-10	-9	0	-8	-5	-8
4.18666	-9	-9	0	-8	-5	-8
4.19	-9	-9	0	-8	-5	-7
4.19334	-9	-9	0	-8	-5	-8
4.19667	-9	-9	0	-8	-5	-7
4.2	-9	-9	0	-8	-5	-7
4.20334	-9	-9	0	-8	-5	-7
4.20667	-9	-9	0	-8	-5	-7
4.21	-9	-9	0	-8	-5	-8
4.21333	-9	-9	0	-8	-5	-8
4.21666	-9	-9	0	-9	-5	-8
4.22	-9	-9	0	-9	-4	-8
4.22333	-9	-9	0	-9	-5	-8
4.22666	-9	-9	0	-9	-5	-8
4.23	-10	-9	0	-8	-5	-8
4.23334	-10	-9	0	-8	-5	-8
4.23667	-10	-9	0	-8	-5	-8
4.24	-9	-9	0	-8	-5	-8
4.24334	-9	-9	0	-8	-5	-8
4.24667	-9	-9	0	-8	-5	-8
4.25	-9	-9	0	-8	-6	-8
4.25333	-10	-9	0	-8	-6	-8
4.25666	-10	-9	0	-8	-6	-8
4.26	-10	-9	0	-8	-6	-8
4.26333	-10	-9	0	-8	-6	-8
4.26666	-11	-9	0	-8	-6	-8
4.27	-11	-9	0	-8	-6	-8
4.27334	-11	-10	0	-8	-6	-8
4.27667	-10	-10	0	-8	-6	-9
4.28	-10	-9	0	-8	-6	-9
4.28334	-10	-9	0	-8	-6	-9
4.28667	-10	-9	0	-8	-6	-8
4.29	-10	-9	0	-8	-6	-8
4.29333	-10	-9	0	-8	-6	-8
4.29666	-10	-9	1	-9	-5	-8
4.3	-10	-9	1	-9	-5	-8
4.30333	-10	-9	0	-9	-5	-8
4.30666	-10	-9	0	-9	-5	-8
4.31	-10	-9	0	-9	-5	-7
4.31334	-10	-9	0	-8	-5	-6
4.31667	-9	-9	0	-8	-5	-5
4.32	-9	-9	0	-8	-5	-5
4.32334	-10	-9	0	-8	-5	-5
4.32667	-10	-9	0	-8	-5	-5
4.33	-10	-9	0	-8	-6	-5
4.33333	-11	-9	0	-8	-6	-5
4.33666	-11	-9	0	-8	-6	-6
4.34	-11	-9	0	-8	-5	-6
4.34333	-10	-9	0	-8	-5	-6
4.34666	-10	-10	0	-8	-5	-6
4.35	-10	-10	-1	-8	-6	-6
4.35334	-10	-10	-1	-8	-6	-7
4.35666	-10	-10	-1	-8	-6	-7
4.36	-10	-10	-1	-8	-6	-7
4.36334	-9	-10	0	-8	-6	-7
4.36667	-9	-10	0	-8	-6	-7
4.37	-10	-10	0	-8	-5	-8
4.37333	-10	-10	0	-8	-5	-8
4.37667	-10	-10	0	-8	-5	-8
4.38	-9	-9	0	-8	-5	-8
4.38333	-10	-9	0	-8	-5	-8
4.38666	-10	-9	0	-9	-6	-8
4.39	-10	-10	0	-8	-6	-8
4.39334	-10	-10	0	-8	-5	-8
4.39666	-10	-10	0	-9	-5	-8
4.4	-10	-10	0	-8	-5	-8
4.40334	-10	-10	0	-8	-5	-8
4.40667	-10	-10	0	-8	-5	-8
4.41	-10	-10	0	-8	-5	-8
4.41334	-10	-10	0	-7	-5	-8
4.41667	-10	-10	0	-7	-5	-9
4.42	-10	-10	0	-8	-5	-9
4.42333	-10	-10	0	-8	-5	-8
4.42666	-10	-10	0	-8	-5	-8
4.43	-11	-10	0	-7	-6	-8
4.43333	-11	-10	0	-7	-5	-8
4.43666	-10	-10	0	-7	-5	-8
4.44	-10	-10	-1	-7	-5	-9
4.44334	-10	-10	-1	-7	-5	-9
4.44667	-10	-11	-1	-7	-5	-9
4.45	-10	-11	-1	-7	-5	-9
4.45334	-10	-10	-1	-8	-5	-9
4.45667	-10	-10	0	-8	-5	-9
4.46	-10	-10	0	-8	-5	-9
4.46333	-10	-10	-1	-8	-5	-8
4.46666	-9	-10	-1	-8	-5	-9
4.47	-9	-10	0	-8	-5	-9
4.47333	-10	-10	0	-8	-5	-9
4.47666	-10	-10	0	-8	-5	-9
4.48	-10	-10	0	-8	-5	-9
4.48334	-10	-10	0	-8	-5	-9
4.48667	-10	-9	0	-8	-5	-9
4.49	-10	-9	0	-8	-5	-9
4.49334	-10	-9	0	-8	-5	-9
4.49667	-10	-9	0	-8	-5	-9
4.5	-10	-9	0	-8	-5	-9
4.50333	-10	-9	0	-8	-5	-9
4.50666	-10	-9	-1	-8	-5	-8
4.51	-10	-9	0	-8	-5	-9
4.51333	-10	-9	0	-8	-5	-9
4.51666	-10	-9	0	-8	-5	-9
4.52	-10	-9	-1	-8	-5	-9
4.52334	-10	-10	-1	-8	-5	-9
4.52667	-10	-9	0	-8	-5	-9
4.53	-10	-10	0	-8	-5	-9
4.53334	-10	-10	0	-8	-5	-9
4.53667	-10	-10	0	-8	-5	-9
4.54	-10	-10	0	-8	-5	-9
4.54333	-10	-10	0	-8	-5	-9
4.54666	-10	-10	0	-8	-5	-9
4.55	-10	-10	0	-8	-5	-9
4.55333	-10	-10	0	-8	-5	-9
4.55666	-10	-10	0	-8	-5	-9
4.56	-10	-10	0	-8	-5	-9
4.56334	-10	-9	0	-8	-5	-9
4.56667	-10	-9	0	-8	-5	-9
4.57	-10	-9	0	-8	-5	-9
4.57334	-9	-9	0	-8	-5	-10
4.57667	-9	-9	0	-8	-4	-10
4.58	-9	-9	0	-8	-4	-9
4.58333	-9	-9	0	-7	-4	-10
4.58666	-10	-9	0	-8	-5	-9
4.59	-10	-9	0	-8	-5	-9
4.59333	-10	-9	-1	-8	-5	-9
4.59666	-10	-9	-1	-8	-5	-9
4.6	-10	-9	0	-8	-5	-9
4.60334	-10	-9	0	-8	-5	-9
4.60666	-10	-10	0	-8	-5	-9
4.61	-10	-10	0	-8	-5	-9
4.61334	-10	-10	0	-8	-5	-9
4.61667	-10	-10	0	-8	-5	-9
4.62	-10	-10	0	-8	-5	-9
4.62333	-11	-10	0	-8	-5	-9
4.62667	-11	-10	0	-9	-5	-9
4.63	-11	-10	0	-9	-5	-9
4.63333	-11	-10	0	-9	-5	-8
4.63666	-11	-10	0	-8	-5	-8
4.64	-10	-10	0	-8	-5	-8
4.64334	-10	-10	0	-8	-5	-9
4.64666	-10	-10	0	-8	-5	-9
4.65	-10	-10	0	-8	-5	-9
4.65334	-10	-10	0	-8	-5	-9
4.65667	-10	-10	0	-8	-5	-8
4.66	-10	-10	0	-8	-5	-8
4.66334	-10	-10	1	-8	-6	-8
4.66667	-10	-10	1	-8	-6	-8
4.67	-10	-10	0	-8	-6	-9
4.67333	-10	-11	0	-8	-6	-9
4.67666	-10	-11	0	-8	-6	-9
4.68	-10	-10	0	-8	-6	-9
4.68333	-10	-10	0	-8	-6	-9
4.68666	-10	-10	0	-8	-6	-9
4.69	-10	-10	0	-8	-6	-9
4.69334	-10	-10	0	-8	-5	-9
4.69667	-10	-10	0	-8	-5	-9
4.7	-10	-10	0	-8	-5	-9
4.70334	-11	-10	0	-8	-5	-9
4.70667	-11	-10	1	-8	-5	-9
4.71	-11	-10	1	-8	-5	-9
4.71333	-10	-10	0	-8	-5	-9
4.71666	-10	-10	0	-8	-5	-9
4.72	-10	-10	0	-8	-5	-9
4.72333	-10	-10	0	-8	-5	-10
4.72666	-10	-10	0	-8	-4	-10
4.73	-10	-10	0	-8	-5	-10
4.73334	-10	-10	0	-8	-5	-9
4.73667	-10	-10	0	-8	-5	-9
4.74	-10	-10	0	-8	-5	-9
4.74334	-10	-10	0	-8	-5	-9
4.74667	-10	-10	0	-8	-5	-10
4.75	-10	-11	0	-8	-5	-9
4.75333	-10	-10	0	-9	-5	-9
4.75666	-10	-10	0	-9	-5	-9
4.76	-9	-10	0	-9	-5	-9
4.76333	-10	-10	0	-8	-5	-9
4.76666	-10	-10	0	-8	-5	-9
4.77	-10	-11	0	-8	-5	-9
4.77334	-10	-11	0	-8	-5	-9
4.77667	-10	-10	0	-8	-5	-9
4.78	-10	-10	0	-8	-5	-9
4.78334	-10	-10	0	-8	-5	-9
4.78667	-10	-11	0	-8	-5	-9
4.79	-10	-11	0	-8	-5	-9
4.79333	-10	-11	0	-8	-5	-9
4.79666	-10	-11	0	-8	-5	-10
4.8	-10	-11	0	-8	-5	-10
4.80333	-10	-11	0	-8	-4	-10
4.80666	-10	-11	0	-8	-4	-10
4.81	-10	-11	0	-8	-4	-10
4.81334	-10	-11	0	-8	-4	-9
4.81667	-10	-11	0	-8	-4	-9
4.82	-10	-11	1	-8	-4	-10
4.82334	-10	-11	1	-8	-4	-10
4.82667	-11	-11	0	-8	-5	-10
4.83	-10	-11	1	-8	-5	-10
4.83333	-10	-10	1	-8	-5	-10
4.83666	-10	-10	1	-8	-5	-10
4.84	-10	-10	1	-8	-5	-10
4.84333	-9	-10	1	-8	-5	-10
4.84666	-10	-10	0	-8	-5	-9
4.85	-10	-11	0	-8	-5	-9
4.85334	-10	-11	0	-8	-5	-9
4.85666	-10	-11	0	-8	-5	-9
4.86	-11	-11	0	-8	-5	-9
4.86334	-11	-11	0	-8	-4	-9
4.86667	-11	-11	0	-7	-4	-9
4.87	-11	-11	0	-7	-4	-9
4.87333	-11	-11	0	-7	-5	-8
4.87667	-11	-11	0	-7	-5	-8
4.88	-11	-11	0	-7	-6	-8
4.88333	-10	-11	0	-7	-6	-8
4.88666	-10	-11	0	-7	-6	-8
4.89	-10	-11	0	-7	-6	-9
4.89334	-10	-11	0	-7	-6	-9
4.89666	-10	-10	0	-7	-6	-9
4.9	-10	-10	0	-8	-6	-10
4.90334	-10	-10	0	-8	-6	-10
4.90667	-10	-10	0	-8	-6	-10
4.91	-10	-10	0	-8	-6	-10
4.91334	-11	-10	0	-8	-6	-10
4.91667	-11	-10	-1	-8	-5	-9
4.92	-11	-10	-1	-8	-5	-10
4.92333	-11	-10	-1	-8	-5	-10
4.92666	-11	-10	0	-8	-5	-10
4.93	-11	-10	0	-8	-5	-10
4.93333	-11	-10	0	-8	-5	-10
4.93666	-11	-10	0	-8	-5	-10
4.94	-11	-10	0	-8	-5	-10
4.94334	-11	-10	0	-8	-5	-10
4.94667	-11	-10	0	-8	-5	-10
4.95	-11	-10	0	-8	-5	-10
4.95334	-11	-10	0	-8	-5	-9
4.95667	-10	-10	0	-9	-5	-9
4.96	-10	-10	0	-9	-5	-10
4.96333	-11	-10	0	-9	-5	-10
4.96666	-11	-10	0	-9	-5	-10
4.97	-11	-10	0	-9	-5	-10
4.97333	-11	-10	0	-8	-5	-10
4.97666	-11	-10	0	-8	-5	-10
4.98	-11	-10	0	-8	-5	-10
4.98334	-11	-10	0	-8	-5	-10
4.98667	-11	-10	0	-8	-6	-10
4.99	-11	-10	1	-8	-6	-10
4.99334	-10	-10	1	-8	-6	-10
4.99667	-10	-10	1	-8	-5	-10
5	-10	-10	1	-9	-5	-10
5.00333	-10	-10	1	-9	-5	-10
5.00666	-10	-10	0	-9	-5	-9
5.01	-10	-11	0	-9	-5	-9
5.01333	-11	-11	0	-9	-5	-9
5.01666	-11	-11	0	-9	-5	-9
5.02	-11	-11	0	-9	-5	-9
5.02334	-12	-11	-1	-9	-6	-10
5.02667	-12	-11	-1	-9	-6	-10
5.03	-12	-11	-1	-9	-6	-10
5.03334	-12	-11	-1	-8	-6	-10
5.03667	-11	-11	-1	-8	-6	-10
5.04	-11	-11	-1	-8	-6	-10
5.04333	-11	-11	-1	-8	-6	-10
5.04666	-11	-11	-1	-8	-5	-10
5.05	-11	-11	-1	-8	-5	-10
5.05333	-11	-10	-1	-8	-5	-10
5.05666	-11	-10	-1	-8	-5	-10
5.06	-11	-10	-1	-8	-6	-10
5.06334	-10	-10	-1	-8	-6	-10
5.06667	-11	-10	-1	-8	-6	-10
5.07	-11	-10	-1	-9	-6	-10
5.07334	-11	-10	-1	-9	-6	-10
5.07667	-11	-10	-1	-9	-5	-10
5.08	-11	-10	-1	-9	-5	-10
5.08333	-11	-10	-1	-9	-5	-10
5.08666	-10	-10	-1	-9	-5	-10
5.09	-10	-10	0	-9	-5	-10
5.09333	-10	-10	-1	-9	-5	-10
5.09666	-11	-10	0	-9	-5	-10
5.1	-11	-10	0	-8	-5	-10
5.10334	-11	-10	0	-9	-5	-9
5.10666	-11	-10	0	-9	-6	-9
5.11	-11	-10	-1	-9	-6	-9
5.11334	-11	-10	-1	-9	-5	-8
5.11667	-11	-10	-1	-9	-6	-8
5.12	-11	-10	-1	-9	-6	-8
5.12333	-11	-10	-1	-9	-6	-8
5.12667	-10	-10	-1	-9	-6	-9
5.13	-10	-10	0	-9	-6	-9
5.13333	-10	-10	0	-9	-6	-9
5.13666	-10	-10	0	-8	-5	-9
5.14	-10	-10	0	-8	-5	-9
5.14334	-10	-10	0	-9	-5	-9
5.14666	-10	-10	0	-9	-5	-9
5.15	-10	-10	0	-9	-5	-9
5.15334	-10	-10	0	-9	-5	-9
5.15667	-10	-10	0	-9	-5	-9
5.16	-11	-10	0	-8	-5	-10
5.16334	-11	-10	0	-9	-6	-10
5.16667	-11	-10	0	-9	-6	-10
5.17	-11	-11	0	-9	-5	-10
5.17333	-11	-11	0	-9	-5	-10
5.17666	-11	-11	0	-9	-5	-10
5.18	-10	-11	0	-9	-5	-10
5.18333	-10	-11	0	-9	-5	-10
5.18666	-11	-11	0	-9	-6	-10
5.19	-11	-10	0	-9	-6	-10
5.19334	-11	-10	0	-10	-6	-9
5.19667	-10	-10	0	-10	-6	-9
5.2	-10	-10	0	-10	-6	-9
5.20334	-10	-10	0	-9	-6	-10
5.20667	-10	-10	0	-9	-6	-10
5.21	-10	-10	0	-9	-6	-10
5.21333	-10	-10	0	-9	-6	-10
5.21666	-10	-10	0	-9	-6	-10
5.22	-10	-10	0	-9	-6	-10
5.22333	-11	-10	0	-9	-6	-10
5.22666	-11	-10	0	-9	-5	-9
5.23	-10	-10	0	-10	-5	-9
5.23334	-10	-10	0	-10	-5	-9
5.23667	-11	-10	0	-10	-6	-8
5.24	-11	-10	0	-10	-6	-8
5.24334	-11	-10	0	-9	-6	-8
5.24667	-11	-10	0	-9	-6	-8
5.25	-11	-10	0	-9	-6	-8
5.25333	-11	-10	0	-9	-6	-8
5.25666	-11	-10	0	-9	-6	-9
5.26	-10	-11	0	-9	-6	-9
5.26333	-11	-11	0	-10	-6	-9
5.26666	-11	-11	0	-9	-5	-9
5.27	-11	-11	0	-9	-5	-9
5.27334	-11	-11	0	-9	-5	-9
5.27667	-11	-11	0	-9	-5	-10
5.28	-11	-11	0	-9	-5	-10
5.28334	-11	-11	0	-10	-5	-10
5.28667	-11	-11	0	-10	-5	-10
5.29	-11	-11	0	-10	-6	-10
5.29333	-11	-11	0	-10	-6	-10
5.29666	-11	-11	0	-9	-6	-10
5.3	-11	-11	-1	-9	-6	-10
5.30333	-11	-11	-1	-9	-6	-10
5.30666	-11	-10	0	-9	-6	-9
5.31	-11	-10	0	-9	-6	-9
5.31334	-10	-10	0	-9	-6	-9
5.31667	-10	-10	0	-9	-6	-10
5.32	-10	-10	0	-9	-6	-10
5.32334	-10	-10	0	-9	-6	-10
5.32667	-10	-10	0	-9	-6	-10
5.33	-10	-10	0	-9	-6	-10
5.33333	-11	-11	0	-9	-6	-10
5.33666	-11	-11	0	-9	-6	-11
5.34	-11	-11	0	-9	-6	-11
5.34333	-11	-11	0	-9	-6	-11
5.34666	-11	-11	0	-9	-6	-10
5.35	-11	-11	0	-9	-5	-10
5.35334	-11	-10	0	-9	-5	-10
5.35666	-11	-10	0	-9	-5	-10
5.36	-11	-10	0	-9	-5	-9
5.36334	-11	-10	0	-9	-5	-9
5.36667	-11	-10	0	-9	-5	-9
5.37	-11	-10	1	-9	-5	-9
5.37333	-11	-10	1	-9	-5	-9
5.37667	-10	-11	1	-9	-5	-9
5.38	-10	-11	1	-9	-5	-9
5.38333	-10	-11	1	-9	-5	-10
5.38666	-11	-11	1	-9	-5	-10
5.39	-11	-11	1	-9	-5	-10
5.39334	-11	-10	1	-9	-5	-10
5.39666	-11	-10	0	-9	-5	-10
5.4	-11	-10	0	-9	-5	-10
5.40334	-11	-10	0	-9	-5	-10
5.40667	-11	-10	0	-9	-5	-10
5.41	-11	-11	0	-9	-5	-10
5.41334	-11	-11	0	-9	-5	-10
5.41667	-11	-11	0	-9	-5	-10
5.42	-11	-11	0	-9	-5	-10
5.42333	-11	-11	0	-9	-5	-10
5.42666	-11	-11	0	-9	-5	-10
5.43	-11	-11	0	-9	-5	-10
5.43333	-11	-11	0	-10	-6	-10
5.43666	-11	-11	0	-10	-6	-10
5.44	-11	-11	0	-10	-6	-10
5.44334	-11	-11	0	-10	-6	-10
5.44667	-11	-10	0	-10	-5	-10
5.45	-11	-10	0	-10	-5	-10
5.45334	-11	-11	0	-9	-5	-10
5.45667	-11	-11	0	-9	-5	-10
5.46	-11	-11	0	-10	-5	-10
5.46333	-11	-11	0	-10	-5	-10
5.46666	-11	-11	0	-10	-6	-10
5.47	-11	-11	1	-9	-6	-11
5.47333	-11	-11	1	-9	-6	-11
5.47666	-11	-11	1	-9	-6	-10
5.48	-11	-11	1	-9	-6	-10
5.48334	-12	-11	0	-9	-6	-10
5.48667	-12	-11	0	-9	-5	-10
5.49	-11	-11	-1	-9	-5	-10
5.49334	-11	-11	0	-9	-5	-10
5.49667	-11	-11	0	-9	-5	-10
5.5	-11	-12	0	-9	-5	-10
5.50333	-11	-11	0	-9	-5	-10
5.50666	-11	-11	0	-9	-5	-10
5.51	-11	-11	0	-9	-5	-10
5.51333	-11	-10	0	-9	-5	-9
5.51666	-11	-10	0	-9	-6	-9
5.52	-11	-10	0	-9	-6	-10
5.52334	-11	-10	0	-9	-6	-10
5.52667	-11	-10	0	-9	-6	-10
5.53	-11	-10	0	-9	-6	-10
5.53334	-11	-10	0	-9	-6	-10
5.53667	-11	-10	0	-9	-6	-10
5.54	-11	-10	0	-9	-6	-10
5.54333	-11	-10	0	-9	-6	-10
5.54666	-11	-10	1	-9	-6	-10
5.55	-11	-10	1	-9	-6	-10
5.55333	-11	-10	1	-9	-6	-10
5.55666	-11	-11	1	-10	-6	-10
5.56	-11	-11	1	-10	-6	-10
5.56334	-11	-11	1	-10	-6	-10
5.56667	-11	-11	1	-9	-6	-11
5.57	-11	-11	0	-9	-6	-11
5.57334	-11	-11	0	-9	-6	-11
5.57667	-11	-11	0	-9	-6	-11
5.58	-11	-11	0	-9	-6	-10
5.58333	-11	-11	0	-9	-6	-10
5.58666	-11	-11	0	-9	-6	-10
5.59	-11	-11	0	-9	-6	-10
5.59333	-11	-11	0	-9	-6	-10
5.59666	-11	-11	0	-9	-6	-10
5.6	-11	-11	0	-9	-6	-11
5.60334	-11	-11	0	-9	-6	-11
5.60666	-11	-11	0	-9	-6	-11
5.61	-11	-11	0	-9	-6	-11
5.61334	-11	-11	0	-9	-6	-11
5.61667	-11	-12	0	-9	-6	-10
5.62	-11	-12	0	-9	-6	-10
5.62333	-11	-11	0	-10	-6	-10
5.62667	-11	-11	0	-10	-6	-10
5.63	-11	-11	0	-10	-6	-10
5.63333	-11	-11	0	-10	-6	-10
5.63666	-12	-11	0	-10	-6	-10
5.64	-11	-11	0	-9	-6	-11
5.64334	-11	-11	0	-9	-6	-10
5.64666	-12	-11	0	-9	-6	-10
5.65	-12	-11	0	-9	-6	-10
5.65334	-12	-11	0	-9	-6	-10
5.65667	-12	-10	1	-9	-6	-10
5.66	-12	-10	0	-9	-6	-10
5.66334	-11	-10	0	-9	-5	-10
5.66667	-11	-10	0	-9	-5	-10
5.67	-11	-10	0	-9	-5	-10
5.67333	-11	-10	0	-9	-5	-10
5.67666	-11	-10	0	-9	-5	-10
5.68	-12	-11	0	-9	-5	-10
5.68333	-11	-11	0	-8	-5	-10
5.68666	-11	-11	0	-8	-5	-10
5.69	-11	-11	-1	-8	-5	-10
5.69334	-11	-11	0	-9	-5	-10
5.69667	-11	-10	0	-9	-5	-11
5.7	-10	-11	0	-9	-5	-11
5.70334	-10	-11	0	-9	-5	-11
5.70667	-10	-11	0	-9	-5	-11
5.71	-11	-11	1	-9	-5	-10
5.71333	-11	-10	0	-10	-5	-10
5.71666	-11	-10	0	-9	-6	-10
5.72	-10	-10	0	-9	-6	-10
5.72333	-11	-11	0	-9	-6	-10
5.72666	-11	-11	0	-10	-6	-10
5.73	-10	-11	0	-9	-6	-10
5.73334	-10	-11	0	-9	-6	-10
5.73667	-10	-11	0	-9	-5	-10
5.74	-10	-11	1	-8	-5	-10
5.74334	-10	-11	1	-9	-5	-10
5.74667	-10	-11	0	-9	-6	-10
5.75	-10	-11	0	-9	-6	-10
5.75333	-10	-11	0	-10	-6	-10
5.75666	-10	-11	0	-9	-6	-10
5.76	-10	-10	1	-10	-6	-10
5.76333	-10	-10	1	-10	-6	-11
5.76666	-10	-10	1	-10	-6	-11
5.77	-11	-10	1	-9	-6	-11
5.77334	-11	-10	0	-9	-6	-11
5.77667	-11	-10	0	-9	-6	-11
5.78	-11	-11	0	-9	-6	-11
5.78334	-11	-11	0	-9	-5	-11
5.78667	-11	-11	0	-9	-5	-10
5.79	-11	-11	0	-9	-5	-11
5.79333	-11	-11	0	-9	-5	-11
5.79666	-11	-11	0	-9	-5	-10
5.8	-11	-11	0	-9	-5	-10
5.80333	-11	-11	1	-9	-5	-10
5.80666	-11	-11	1	-9	-5	-10
5.81	-11	-11	1	-9	-6	-10
5.81334	-11	-11	1	-9	-6	-10
5.81667	-11	-11	0	-9	-5	-10
5.82	-11	-10	0	-9	-6	-10
5.82334	-11	-10	0	-9	-6	-10
5.82667	-11	-10	0	-9	-6	-10
5.83	-11	-10	0	-9	-6	-10
5.83333	-12	-10	-1	-9	-6	-10
5.83666	-12	-10	-1	-9	-6	-10
5.84	-12	-11	-1	-9	-6	-10
5.84333	-12	-11	-1	-9	-6	-10
5.84666	-12	-11	-1	-9	-6	-10
5.85	-12	-11	-1	-9	-6	-10
5.85334	-11	-11	0	-9	-6	-10
5.85666	-11	-11	0	-9	-6	-10
5.86	-11	-11	0	-10	-5	-10
5.86334	-11	-11	-1	-10	-5	-10
5.86667	-12	-11	-1	-10	-5	-10
5.87	-12	-11	-1	-10	-5	-11
5.87333	-11	-11	0	-10	-5	-11
5.87667	-11	-11	0	-10	-5	-11
5.88	-11	-11	0	-9	-5	-11
5.88333	-11	-11	0	-9	-6	-11
5.88666	-11	-11	0	-9	-6	-11
5.89	-11	-11	0	-9	-6	-11
5.89334	-11	-11	0	-9	-6	-11
5.89666	-12	-12	0	-9	-6	-11
5.9	-12	-12	-1	-9	-6	-11
5.90334	-12	-11	0	-9	-6	-11
5.90667	-12	-11	0	-9	-6	-11
5.91	-12	-11	0	-10	-6	-11
5.91334	-11	-11	0	-10	-6	-11
5.91667	-11	-11	0	-10	-6	-11
5.92	-11	-11	0	-9	-6	-11
5.92333	-11	-11	0	-9	-6	-11
5.92666	-11	-11	0	-10	-7	-11
5.93	-11	-11	0	-10	-6	-11
5.93333	-11	-11	0	-10	-6	-11
5.93666	-12	-11	0	-10	-6	-11
5.94	-12	-11	0	-10	-6	-11
5.94334	-12	-11	0	-10	-5	-11
5.94667	-11	-11	0	-10	-5	-11
5.95	-11	-11	0	-10	-6	-11
5.95334	-11	-11	0	-10	-6	-11
5.95667	-11	-11	0	-10	-6	-11
5.96	-11	-11	0	-9	-6	-11
5.96333	-11	-12	0	-10	-6	-11
5.96666	-11	-12	0	-10	-6	-11
5.97	-11	-12	0	-10	-6	-10
5.97333	-11	-11	0	-10	-6	-10
5.97666	-11	-11	0	-9	-6	-10
5.98	-11	-10	-1	-9	-6	-9
5.98334	-11	-10	-1	-9	-6	-9
5.98667	-11	-10	-1	-9	-6	-10
5.99	-11	-10	-1	-9	-6	-10
5.99334	-11	-11	-1	-9	-6	-10
5.99667	-11	-11	-1	-9	-6	-10
6	-11	-11	-1	-9	-6	-10
6.00333	-11	-11	-1	-9	-6	-10
6.00666	-11	-10	0	-9	-6	-10
6.01	-11	-11	0	-10	-7	-10
6.01333	-11	-11	0	-10	-7	-10
6.01666	-11	-11	0	-10	-7	-10
6.02	-11	-11	0	-10	-6	-10
6.02334	-11	-11	0	-10	-6	-10
6.02667	-11	-11	-1	-9	-6	-10
6.03	-11	-11	-1	-9	-6	-10
6.03334	-11	-11	0	-9	-6	-10
6.03667	-11	-11	0	-9	-6	-10
6.04	-11	-11	0	-9	-6	-10
6.04333	-11	-11	0	-9	-6	-10
6.04666	-11	-11	0	-9	-6	-10
6.05	-11	-11	0	-9	-6	-10
6.05333	-11	-11	0	-10	-6	-10
6.05666	-11	-10	0	-10	-6	-11
6.06	-11	-10	0	-10	-6	-11
6.06334	-11	-11	0	-10	-6	-11
6.06667	-11	-11	-1	-10	-6	-11
6.07	-11	-11	-1	-9	-6	-11
6.07334	-11	-11	-1	-9	-6	-11
6.07667	-11	-11	-1	-9	-6	-11
6.08	-12	-11	-1	-9	-6	-11
6.08333	-12	-11	0	-9	-7	-11
6.08666	-12	-11	0	-8	-6	-11
6.09	-12	-11	0	-9	-6	-11
6.09333	-12	-11	0	-9	-6	-10
6.09666	-12	-11	0	-9	-6	-10
6.1	-12	-11	0	-9	-6	-9
6.10334	-12	-11	0	-9	-6	-9
6.10666	-12	-11	0	-9	-6	-9
6.11	-12	-11	0	-9	-6	-8
6.11334	-12	-11	0	-9	-6	-9
6.11667	-12	-11	0	-9	-6	-9
6.12	-12	-11	0	-9	-6	-9
6.12333	-11	-11	0	-9	-6	-10
6.12667	-11	-11	0	-9	-6	-10
6.13	-11	-11	0	-9	-6	-10
6.13333	-10	-11	0	-9	-6	-10
6.13666	-10	-10	0	-9	-6	-10
6.14	-10	-10	0	-9	-6	-11
6.14334	-10	-10	0	-9	-6	-11
6.14666	-11	-10	0	-9	-6	-11
6.15	-11	-11	0	-9	-6	-11
6.15334	-11	-11	0	-9	-6	-11
6.15667	-11	-11	0	-9	-6	-11
6.16	-11	-11	0	-9	-6	-11
6.16334	-12	-11	0	-9	-6	-11
6.16667	-12	-11	0	-9	-6	-11
6.17	-12	-11	0	-9	-6	-11
6.17333	-12	-11	0	-9	-5	-11
6.17666	-12	-11	0	-9	-6	-11
6.18	-12	-11	0	-9	-6	-11
6.18333	-11	-11	0	-9	-6	-11
6.18666	-11	-10	0	-9	-5	-11
6.19	-11	-10	0	-9	-5	-11
6.19334	-11	-10	0	-9	-5	-11
6.19667	-11	-10	0	-9	-5	-11
6.2	-11	-11	-1	-9	-5	-11
6.20334	-12	-11	-1	-9	-5	-11
6.20667	-12	-11	0	-9	-6	-11
6.21	-12	-12	0	-9	-6	-11
6.21333	-11	-12	0	-9	-6	-11
6.21666	-11	-12	0	-9	-6	-10
6.22	-11	-12	0	-9	-6	-11
6.22333	-11	-11	0	-9	-6	-11
6.22666	-11	-11	0	-9	-6	-11
6.23	-11	-11	0	-9	-6	-11
6.23334	-11	-11	0	-9	-6	-11
6.23667	-11	-11	0	-9	-6	-11
6.24	-11	-11	0	-9	-7	-12
6.24334	-12	-11	0	-9	-7	-12
6.24667	-12	-11	0	-10	-7	-12
6.25	-12	-11	0	-10	-7	-12
6.25333	-12	-11	0	-10	-7	-12
6.25666	-12	-11	0	-10	-7	-12
6.26	-11	-11	0	-9	-7	-12
6.26333	-11	-11	0	-10	-7	-11
6.26666	-11	-11	0	-10	-6	-11
6.27	-11	-11	0	-10	-6	-11
6.27334	-11	-11	0	-10	-6	-11
6.27667	-11	-10	0	-10	-6	-11
6.28	-11	-10	0	-10	-6	-11
6.28334	-11	-10	0	-10	-6	-11
6.28667	-11	-11	0	-10	-6	-11
6.29	-11	-11	-1	-10	-6	-11
6.29333	-11	-11	-1	-10	-6	-11
6.29666	-11	-11	-1	-10	-6	-11
6.3	-11	-11	-1	-10	-6	-11
6.30333	-11	-11	0	-9	-6	-11
6.30666	-11	-11	0	-9	-6	-11
6.31	-12	-11	0	-9	-7	-11
6.31334	-11	-11	-1	-10	-6	-11
6.31667	-11	-11	-1	-9	-6	-11
6.32	-11	-11	0	-9	-6	-11
6.32334	-11	-11	0	-9	-6	-11
6.32667	-11	-11	0	-10	-6	-11
6.33	-11	-11	0	-10	-6	-11
6.33333	-12	-11	0	-10	-6	-11
6.33666	-12	-11	0	-9	-7	-11
6.34	-12	-11	0	-9	-7	-11
6.34333	-12	-11	0	-9	-7	-11
6.34666	-12	-11	0	-9	-6	-11
6.35	-12	-11	0	-9	-6	-11
6.35334	-12	-11	0	-10	-6	-11
6.35666	-12	-11	0	-9	-6	-11
6.36	-12	-11	0	-9	-6	-11
6.36334	-12	-11	0	-9	-6	-11
6.36667	-12	-11	0	-9	-6	-11
6.37	-12	-12	0	-9	-6	-11
6.37333	-12	-12	0	-9	-6	-12
6.37667	-12	-12	0	-9	-6	-12
6.38	-12	-11	0	-8	-6	-12
6.38333	-12	-11	0	-8	-6	-12
6.38666	-12	-11	0	-8	-6	-12
6.39	-12	-12	0	-8	-6	-11
6.39334	-11	-11	0	-8	-6	-11
6.39666	-11	-11	0	-9	-6	-11
6.4	-11	-11	0	-9	-6	-11
6.40334	-11	-11	0	-10	-6	-12
6.40667	-11	-11	0	-9	-6	-12
6.41	-11	-11	0	-10	-6	-12
6.41334	-11	-11	0	-10	-6	-12
6.41667	-11	-11	0	-10	-5	-12
6.42	-11	-11	0	-10	-5	-12
6.42333	-12	-11	1	-10	-5	-12
6.42666	-12	-11	1	-10	-5	-11
6.43	-11	-11	1	-10	-5	-11
6.43333	-11	-12	0	-10	-6	-11
6.43666	-11	-12	0	-10	-6	-11
6.44	-11	-12	0	-10	-6	-11
6.44334	-12	-12	0	-9	-7	-11
6.44667	-12	-11	0	-9	-6	-11
6.45	-12	-11	0	-9	-6	-11
6.45334	-12	-11	0	-9	-6	-11
6.45667	-12	-11	0	-9	-5	-11
6.46	-12	-12	0	-9	-5	-12
6.46333	-12	-12	0	-9	-5	-12
6.46666	-12	-12	0	-9	-6	-12
6.47	-12	-11	0	-9	-6	-12
6.47333	-12	-11	0	-9	-6	-12
6.47666	-12	-11	-1	-9	-6	-12
6.48	-12	-11	0	-9	-6	-12
6.48334	-12	-11	0	-9	-6	-12
6.48667	-12	-12	0	-9	-6	-12
6.49	-12	-12	0	-9	-6	-12
6.49334	-11	-12	0	-9	-5	-12
6.49667	-11	-12	0	-9	-5	-12
6.5	-12	-11	0	-9	-6	-12
6.50333	-12	-11	0	-9	-6	-12
6.50666	-11	-12	0	-9	-6	-12
6.51	-11	-12	0	-9	-6	-12
6.51333	-12	-12	0	-9	-6	-12
6.51666	-12	-12	-1	-9	-6	-11
6.52	-12	-12	-1	-9	-6	-11
6.52334	-12	-12	-1	-9	-6	-12
6.52667	-12	-12	-1	-9	-6	-11
6.53	-12	-11	0	-9	-6	-11
6.53334	-12	-11	0	-10	-7	-12
6.53667	-12	-12	0	-10	-7	-12
6.54	-12	-12	0	-10	-6	-11
6.54333	-12	-12	0	-10	-6	-11
6.54666	-12	-12	0	-10	-6	-12
6.55	-12	-12	0	-10	-6	-12
6.55333	-12	-12	0	-9	-6	-12
6.55666	-12	-12	0	-10	-6	-12
6.56	-12	-12	0	-9	-6	-12
6.56334	-12	-12	0	-9	-6	-12
6.56667	-12	-12	0	-10	-6	-12
6.57	-12	-11	0	-9	-6	-11
6.57334	-12	-11	0	-9	-5	-11
6.57667	-12	-11	0	-9	-6	-11
6.58	-12	-11	0	-9	-6	-11
6.58333	-12	-11	0	-9	-6	-11
6.58666	-12	-11	0	-9	-6	-11
6.59	-12	-11	0	-9	-6	-11
6.59333	-12	-11	0	-9	-6	-11
6.59666	-12	-11	-1	-9	-6	-11
6.6	-12	-11	-1	-9	-6	-11
6.60334	-12	-11	0	-9	-5	-11
6.60666	-12	-12	0	-9	-5	-11
6.61	-12	-12	0	-9	-5	-11
6.61334	-12	-12	0	-8	-5	-11
6.61667	-13	-12	-1	-8	-5	-11
6.62	-13	-12	-1	-9	-6	-11
6.62333	-12	-12	0	-9	-6	-11
6.62667	-12	-12	0	-9	-6	-11
6.63	-12	-11	-1	-9	-6	-11
6.63333	-12	-11	-1	-9	-6	-12
6.63666	-12	-11	0	-9	-6	-12
6.64	-12	-11	-1	-9	-6	-11
6.64334	-12	-11	-1	-9	-6	-11
6.64666	-12	-11	-1	-9	-6	-11
6.65	-12	-11	-1	-9	-6	-11
6.65334	-12	-11	-1	-9	-7	-11
6.65667	-12	-11	-1	-9	-7	-11
6.66	-12	-11	-1	-9	-7	-11
[truncated: 5,502 more rows]
